# Supplementary material for: CYP11B1 variants influence skeletal maturation via alternative splicing
Source: Commun Biol. 2021 Nov 9;4:1274. doi: 10.1038/s42003-021-02774-y (PMC8578655; doi:10.1038/s42003-021-02774-y)
Supplement: Supplementary file 3 — Supplementary Data 1 [file 42003_2021_2774_MOESM3_ESM.xlsx]

## Sheet: SuppData1
					Generation R, N=3,510			BMDCS, N=1.047			Meta, N=4,557
SNP	CHR	BP	EA	OA	B	SE	P	B	SE	P		B	SE	P
											EAF
rs10093618	8	142870798	A	G	-0.14	0.02	4.9E-09	-0.15	0.04	4.7E-04	0.59	-0.14	0.02	1.0E-11
rs10093796	8	142897008	T	C	0.13	0.02	1.8E-08	0.16	0.05	5.4E-04	0.37	0.14	0.02	4.5E-11
rs10094447	8	142887229	T	C	-0.15	0.02	2.3E-10	-0.11	0.04	0.01	0.53	-0.14	0.02	9.3E-12
rs10096393	8	142902899	T	C	0.13	0.02	1.9E-08	0.16	0.05	5.3E-04	0.37	0.14	0.02	4.8E-11
rs10097914	8	142868099	A	T	-0.14	0.02	4.3E-09	-0.15	0.04	5.2E-04	0.59	-0.14	0.02	9.5E-12
rs10098023	8	142868188	T	C	0.13	0.02	9.2E-08	0.15	0.04	5.7E-04	0.41	0.13	0.02	2.4E-10
rs10103405	8	142887215	T	C	0.14	0.02	1.3E-08	0.16	0.05	5.6E-04	0.37	0.14	0.02	3.3E-11
rs10105643	8	142876470	A	C	0.13	0.02	1.5E-08	0.15	0.05	8.2E-04	0.37	0.14	0.02	5.6E-11
rs10956991	8	142876563	A	C	0.13	0.02	3.2E-08	0.15	0.05	0.001	0.46	0.13	0.02	1.7E-10
rs1114761	8	142847540	T	C	0.13	0.02	3.6E-08	0.15	0.04	0.001	0.39	0.13	0.02	1.6E-10
rs1134095	8	142872874	A	G	-0.14	0.02	4.9E-09	-0.15	0.04	0.001	0.59	-0.14	0.02	1.1E-11
rs1134096	8	142872807	A	C	-0.14	0.02	4.9E-09	-0.15	0.04	0.001	0.59	-0.14	0.02	1.1E-11
rs11775009	8	142926765	T	C	-0.12	0.02	3.0E-07	-0.13	0.04	0.003	0.62	-0.12	0.02	3.5E-09
rs11779229	8	142916791	A	G	0.13	0.02	4.9E-08	0.16	0.05	0.001	0.36	0.14	0.02	1.7E-10
rs11781816	8	142916379	T	C	0.13	0.02	5.4E-08	0.16	0.05	0.001	0.37	0.14	0.02	1.9E-10
rs12543598	8	142873902	T	G	0.14	0.02	1.2E-08	0.15	0.05	0.001	0.38	0.14	0.02	5.4E-11
rs12674916	8	142876542	A	G	-0.13	0.02	1.4E-08	-0.08	0.05	0.08	0.60	-0.13	0.02	4.6E -09
rs13250178	8	142915684	T	C	0.13	0.02	8.7E-08	0.15	0.05	0.001	0.36	0.13	0.02	5.2E-10
rs13251346	8	142980219	T	C	0.12	0.02	1.5E-06	0.13	0.05	0.005	0.36	0.12	0.02	2.6E -08
rs13253359	8	142968760	C	G	0.12	0.02	3.2E-07	0.14	0.05	0.004	0.36	0.13	0.02	4.5E-09
rs13257680	8	142915893	T	C	0.13	0.02	8.6E-08	0.16	0.05	0.001	0.37	0.13	0.02	2.6E-10
rs13260554	8	142971151	A	G	0.12	0.02	5.9E-07	0.13	0.05	0.005	0.36	0.12	0.02	1.1E-08
rs13268153	8	142917010	T	C	0.13	0.02	4.9E-08	0.16	0.05	0.001	0.36	0.14	0.02	1.8E-10
rs13269431	8	142972878	T	C	0.12	0.02	7.4E-07	0.13	0.05	0.005	0.36	0.12	0.02	1.3E-08
rs13275206	8	142974452	T	C	0.12	0.02	6.2E-07	0.13	0.05	0.005	0.36	0.12	0.02	1.1E -08
rs13276226	8	142917246	A	G	0.13	0.02	5.6E-08	0.16	0.05	0.001	0.37	0.14	0.02	2.3E-10
rs13279516	8	142977839	A	G	0.12	0.02	1.0E-06	0.13	0.05	0.005	0.36	0.12	0.02	1.8E-08
rs13281368	8	142964217	A	G	-0.13	0.02	1.6E-07	-0.14	0.05	0.004	0.64	-0.13	0.02	2.2E-09
rs137943159	8	142952979	C	G	0.12	0.02	5.2E-07	0.13	0.05	0.004	0.38	0.12	0.02	7.8E-09
rs138648382	8	142953077	T	C	-0.12	0.02	2.3E-07	-0.13	0.05	0.006	0.62	-0.12	0.02	4.6E-09
rs140435719	8	142937658	T	C	0.12	0.02	1.8E-07	0.13	0.05	0.005	0.37	0.13	0.02	2.9E-09
rs140691060	8	142942002	A	G	-0.13	0.02	7.4E-08	-0.13	0.05	0.008	0.63	-0.13	0.02	1.9E-09
rs141479263	8	142932083	T	C	-0.12	0.02	1.9E-07	-0.14	0.04	0.001	0.61	-0.13	0.02	9.3E-10
rs141739156	8	142941210	T	C	0.12	0.02	1.8E-07	0.13	0.05	0.007	0.37	0.12	0.02	4.6E-09
rs144480618	8	142853809	T	C	-0.14	0.02	7.1E-09	-0.15	0.04	0.001	0.59	-0.14	0.02	1.5E-11
rs144550239	8	142949060	T	G	-0.12	0.02	9.6E-07	-0.14	0.04	0.002	0.60	-0.12	0.02	9.5E-09
rs144726095	8	142939106	T	C	0.12	0.02	1.7E-07	0.13	0.05	0.004	0.37	0.13	0.02	2.5E-09
rs145183312	8	142936053	T	C	0.12	0.02	2.2E-07	0.16	0.05	3.8E-04	0.38	0.13	0.02	4.6E-10
rs145402774	8	142937934	T	C	0.12	0.02	1.7E-07	0.13	0.05	0.004	0.37	0.13	0.02	2.8E-09
rs145437862	8	142934633	A	G	0.13	0.02	1.4E-07	0.15	0.05	0.001	0.36	0.13	0.02	8.5E-10
rs145847900	8	142938251	T	G	0.12	0.02	1.8E-07	0.13	0.05	0.004	0.37	0.13	0.02	2.8E-09
rs146597592	8	142852748	T	G	-0.14	0.02	8.2E-09	-0.15	0.04	4.7E-04	0.59	-0.14	0.02	1.7E-11
rs146672302	8	142931529	T	C	0.13	0.02	9.2E-08	0.16	0.05	0.001	0.38	0.13	0.02	2.6E-10
rs148202472	8	142938274	A	C	0.12	0.02	1.8E-07	0.13	0.05	0.004	0.37	0.13	0.02	2.8E-09
rs148237168	8	142932082	A	G	-0.12	0.02	1.9E-07	-0.14	0.04	0.001	0.61	-0.13	0.02	9.3E-10
rs148519290	8	142939130	A	G	0.12	0.02	2.5E-07	0.13	0.05	0.006	0.37	0.12	0.02	5.0E-09
rs149665153	8	142934570	T	C	-0.13	0.02	1.2E-07	-0.15	0.04	0.001	0.62	-0.13	0.02	4.2E-10
rs149845727	8	142881671	T	C	-0.15	0.02	2.6E-10	-0.11	0.04	0.02	0.50	-0.14	0.02	2.0E-11
rs150071088	8	142937842	A	G	-0.12	0.02	4.7E-07	-0.12	0.05	0.01	0.62	-0.12	0.02	1.3E-08
rs150601577	8	142953076	T	G	-0.12	0.02	2.3E-07	-0.13	0.05	0.006	0.62	-0.12	0.02	4.6E-09
rs151078229	8	142942339	A	G	-0.13	0.02	9.4E-08	-0.12	0.04	0.009	0.59	-0.13	0.02	2.8E-09
rs28394055	8	142915507	T	C	-0.14	0.02	4.9E-09	-0.09	0.04	0.04	0.50	-0.13	0.02	8.2E-10
rs28526467	8	142915548	A	G	-0.12	0.02	5.2E-07	-0.11	0.05	0.01	0.57	-0.12	0.02	2.4E-08
rs28531895	8	142914565	A	G	0.13	0.02	1.3E-07	0.15	0.05	0.001	0.37	0.13	0.02	5.3E-10
rs28551743	8	142877996	A	G	-0.15	0.02	1.9E-10	-0.11	0.04	0.01	0.48	-0.14	0.02	1.1E-11
rs28674937	8	142857116	A	G	-0.14	0.02	7.4E-09	-0.16	0.04	4.3E-04	0.59	-0.14	0.02	1.4E-11
rs28700995	8	142976896	C	G	0.11	0.02	3.9E-06	0.15	0.05	0.002	0.33	0.12	0.02	4.4E-08
rs28707331	8	142976938	A	G	0.13	0.02	1.3E-07	0.11	0.05	0.02	0.40	0.12	0.02	8.7E-09
rs28719775	8	142857161	A	G	-0.14	0.02	7.4E-09	-0.16	0.04	3.3E-04	0.59	-0.14	0.02	1.1E-11
rs28753687	8	142906961	T	C	0.13	0.02	3.3E-08	0.17	0.05	2.3E-04	0.37	0.14	0.02	4.4E-11
rs28813538	8	142856428	T	G	0.14	0.02	7.4E-09	0.15	0.04	0.001	0.41	0.14	0.02	1.7E-11
rs36142026	8	142929352	A	G	0.13	0.02	1.1E-07	0.16	0.05	0.001	0.38	0.13	0.02	3.3E-10
rs36145723	8	142929274	A	G	-0.12	0.02	1.8E-07	-0.15	0.04	0.001	0.61	-0.13	0.02	8.7E-10
rs36151582	8	142931158	A	G	-0.13	0.02	1.2E-07	-0.15	0.04	0.001	0.62	-0.13	0.02	4.3E-10
rs36164276	8	142951080	T	C	0.12	0.02	4.9E-07	0.13	0.05	0.005	0.38	0.12	0.02	8.4E-09
rs36169959	8	142935011	T	C	-0.13	0.02	1.2E-07	-0.15	0.04	0.001	0.62	-0.13	0.02	5.5E-10
rs36173618	8	142934746	A	G	0.13	0.02	1.4E-07	0.15	0.05	0.001	0.36	0.13	0.02	8.6E-10
rs368391446	8	142937443	C	G	-0.12	0.02	2.5E-07	-0.12	0.05	0.009	0.63	-0.12	0.02	7.5E-09
rs369641995	8	142932620	A	G	-0.13	0.02	9.1E-08	-0.16	0.05	0.001	0.63	-0.13	0.02	2.7E-10
rs371030438	8	142937445	C	G	0.12	0.02	2.5E-07	0.12	0.05	0.01	0.37	0.12	0.02	7.5E-09
rs3753121	8	142844964	T	C	0.13	0.02	3.2E-08	0.15	0.05	0.001	0.37	0.14	0.02	1.6E-10
rs3802228	8	142910802	A	G	0.13	0.02	3.4E-08	0.13	0.04	0.003	0.42	0.13	0.02	3.4E-10
rs3802230	8	142911448	A	C	-0.13	0.02	4.9E-08	-0.13	0.04	0.003	0.58	-0.13	0.02	5.0E-10
rs4132142	8	142949605	A	G	-0.12	0.02	5.1E-07	-0.13	0.05	0.004	0.62	-0.12	0.02	7.7E-09
rs4248903	8	142851603	T	C	-0.14	0.02	7.1E-09	-0.15	0.04	4.6E-04	0.59	-0.14	0.02	1.5E-11
rs4248904	8	142851604	A	G	0.14	0.02	7.1E-09	0.15	0.04	4.7E-04	0.41	0.14	0.02	1.5E-11
rs4288358	8	142864307	T	G	0.14	0.02	4.9E-09	0.15	0.04	4.6E-04	0.41	0.14	0.02	1.0E-11
rs4302826	8	142889757	A	G	-0.15	0.02	2.7E-10	-0.11	0.04	0.01	0.53	-0.14	0.02	1.1E-11
rs4310186	8	142874831	C	G	-0.14	0.02	5.5E-09	-0.16	0.04	5.4E-04	0.59	-0.14	0.02	1.1E-11
rs4370512	8	142861741	A	G	0.14	0.02	4.3E-09	0.15	0.04	5.2E-04	0.41	0.14	0.02	9.6E-12
rs4379428	8	142906632	A	T	-0.13	0.02	3.6E-08	-0.17	0.05	2.5E-04	0.63	-0.14	0.02	5.2E-11
rs4451292	8	142895507	A	T	-0.15	0.02	3.9E-10	-0.11	0.04	0.01	0.53	-0.14	0.02	1.6E-11
rs4478551	8	142864371	T	G	-0.14	0.02	4.9E-09	-0.15	0.04	4.6E-04	0.59	-0.14	0.02	1.0E-11
rs4483134	8	142897230	C	G	-0.13	0.02	1.8E-08	-0.16	0.05	5.4E-04	0.63	-0.14	0.02	4.5E-11
rs4513950	8	142859975	T	C	-0.14	0.02	4.3E-09	-0.15	0.04	5.3E-04	0.59	-0.14	0.02	9.6E-12
rs4523233	8	142859973	T	C	0.14	0.02	2.8E-09	0.14	0.04	0.001	0.41	0.14	0.02	1.4E-11
rs4537287	8	142869370	T	C	-0.14	0.02	4.9E-09	-0.15	0.04	4.5E-04	0.59	-0.14	0.02	1.0E-11
rs4538	8	142913286	T	G	-0.14	0.02	7.6E-09	-0.14	0.04	0.001	0.55	-0.14	0.02	3.4E-11
rs4548164	8	142869085	A	G	-0.13	0.02	3.6E-08	-0.15	0.04	6.4E-04	0.60	-0.14	0.02	1.0E-10
rs4581033	8	142869282	A	C	0.14	0.02	4.2E-09	0.15	0.04	5.1E-04	0.41	0.14	0.02	9.5E-12
rs4609179	8	142878141	A	G	-0.15	0.02	3.5E-10	-0.11	0.04	0.02	0.52	-0.14	0.02	2.6E-11
rs4641039	8	142896403	T	C	0.13	0.02	1.8E-08	0.16	0.05	0.001	0.37	0.14	0.02	4.6E-11
rs4736304	8	142852998	A	C	0.14	0.02	7.4E-09	0.16	0.04	4.1E-04	0.41	0.14	0.02	1.4E-11
rs4736309	8	142866164	A	G	0.13	0.02	4.3E-08	0.15	0.04	0.001	0.40	0.13	0.02	1.6E-10
rs4736311	8	142871284	A	G	0.14	0.02	1.3E-08	0.14	0.04	0.001	0.39	0.14	0.02	6.8E-11
rs4736312	8	142872521	A	C	0.14	0.02	4.9E-09	0.15	0.04	0.001	0.41	0.14	0.02	1.1E-11
rs4736317	8	142901337	A	G	0.13	0.02	1.6E-08	0.16	0.05	4.8E-04	0.38	0.14	0.02	3.6E-11
rs4736343	8	142851784	A	G	-0.13	0.02	2.3E-08	-0.15	0.05	0.001	0.63	-0.14	0.02	1.1E-10
rs4736344	8	142853433	T	C	-0.14	0.02	5.9E-09	-0.16	0.04	4.3E-04	0.59	-0.14	0.02	1.1E-11
rs4736350	8	142887616	A	G	0.15	0.02	2.3E-10	0.11	0.04	0.01	0.53	-0.14	0.02	9.1E-12
rs4736352	8	142894753	T	G	0.15	0.02	4.0E-10	0.11	0.04	0.01	0.47	0.14	0.02	1.6E-11
rs4736357	8	142905802	A	T	-0.13	0.02	3.3E-08	-0.17	0.05	2.6E-04	0.63	-0.14	0.02	4.7E-11
rs4736359	8	142906011	T	G	0.13	0.02	3.6E-08	0.17	0.05	2.7E-04	0.37	0.14	0.02	5.5E-11
rs5017238	8	142873353	A	G	0.14	0.02	4.9E-09	0.15	0.04	0.001	0.59	-0.14	0.02	1.1E-11
rs5299	8	142874055	T	C	0.14	0.02	4.9E-09	0.15	0.04	0.001	0.41	0.14	0.02	1.1E-11
rs5303	8	142873679	A	G	0.13	0.02	1.5E-08	0.15	0.04	0.001	0.38	0.14	0.02	7.4E-11
rs5304	8	142873635	T	C	-0.14	0.02	4.9E-09	-0.15	0.04	0.001	0.59	-0.14	0.02	1.1E-11
rs56400819	8	142843958	A	G	0.14	0.02	6.0E-09	0.15	0.04	4.6E-04	0.41	0.14	0.02	1.3E-11
rs59887743	8	142890566	A	G	-0.15	0.02	2.7E-10	-0.11	0.04	0.01	0.53	-0.14	0.02	1.1E-11
rs60775683	8	142883064	T	C	0.15	0.02	2.7E-10	0.11	0.04	0.01	0.48	0.14	0.02	1.1E-11
rs62524579	8	142979538	A	G	0.12	0.02	3.9E-07	0.10	0.04	0.03	0.51	-0.11	0.02	3.9E -08
rs62525057	8	142894607	T	C	0.13	0.02	1.8E-08	0.16	0.05	0.001	0.37	0.14	0.02	4.5E-11
rs6387	8	142877011	T	C	-0.14	0.02	1.8E-09	-0.10	0.04	0.02	0.52	-0.13	0.02	2.1E-10
rs6391	8	142875549	A	G	0.13	0.02	1.4E-08	0.15	0.05	0.001	0.37	0.14	0.02	6.1E-11
rs6392	8	142875509	T	C	0.13	0.02	1.4E-08	0.15	0.05	0.001	0.37	0.14	0.02	6.2E-11
rs6395	8	142875392	A	C	0.13	0.02	2.1E-08	0.15	0.05	0.001	0.39	0.14	0.02	8.2E-11
rs6410	8	142879589	T	C	0.15	0.02	2.0E-10	0.12	0.04	0.01	0.47	0.14	0.02	7.0E-12
rs6431	8	142912349	A	G	-0.13	0.02	4.5E-08	-0.17	0.05	3.2E-04	0.63	-0.14	0.02	8.0E-11
rs6433	8	142912224	T	C	-0.13	0.02	4.8E-08	-0.17	0.05	3.1E-04	0.63	-0.14	0.02	8.4E-11
rs6471563	8	142850984	A	C	0.13	0.02	3.1E-08	0.15	0.05	0.001	0.37	0.14	0.02	1.6E-10
rs6471570	8	142875989	A	C	0.14	0.02	4.1E-09	0.16	0.04	3.3E-04	0.41	0.14	0.02	6.2E-12
rs6471572	8	142883848	C	G	-0.13	0.02	1.8E-08	-0.15	0.05	0.001	0.62	-0.14	0.02	6.3E-11
rs6471578	8	142900357	A	G	-0.15	0.02	6.4E-10	-0.12	0.04	0.01	0.53	-0.14	0.02	2.1E-11
rs6471581	8	142905503	T	C	-0.13	0.02	3.6E-08	-0.17	0.05	2.8E-04	0.63	-0.14	0.02	5.7E-11
rs6471583	8	142909676	A	G	-0.13	0.02	3.4E-08	-0.17	0.05	3.2E-04	0.63	-0.14	0.02	6.0E-11
rs66477180	8	142976786	T	C	0.12	0.02	1.0E-06	0.14	0.05	0.004	0.36	0.12	0.02	1.7E-08
rs6651273	8	142905084	A	G	-0.13	0.02	3.2E-08	-0.17	0.05	2.8E-04	0.63	-0.14	0.02	5.1E-11
rs66697637	8	142976818	A	C	-0.12	0.02	1.1E-06	-0.13	0.05	0.005	0.64	-0.12	0.02	1.8E-08
rs67092448	8	142976709	A	C	-0.12	0.02	1.9E-07	-0.10	0.05	0.02	0.60	-0.12	0.02	1.4E-08
rs67610765	8	142976448	T	C	0.12	0.02	2.3E-07	0.10	0.05	0.02	0.40	0.12	0.02	1.7E-08
rs67818617	8	142976780	A	G	0.12	0.02	1.1E-06	0.14	0.05	0.005	0.36	0.12	0.02	1.8E-08
rs67989690	8	142976482	T	C	-0.12	0.02	2.3E-07	-0.10	0.05	0.02	0.60	-0.12	0.02	1.7E-08
rs6988323	8	142865067	T	C	0.13	0.02	1.1E-07	0.15	0.05	0.001	0.37	0.13	0.02	6.4E-10
rs6992689	8	142909347	A	G	0.13	0.02	3.4E-08	0.14	0.04	0.002	0.42	0.13	0.02	2.6E-10
rs6995180	8	142865013	C	G	-0.13	0.02	3.5E-08	-0.15	0.04	0.001	0.59	-0.14	0.02	8.8E-11
rs6995865	8	142852236	A	G	0.13	0.02	6.4E-08	0.16	0.04	4.0E-04	0.57	-0.13	0.02	1.3E-10
rs6996242	8	142859648	A	G	-0.14	0.02	4.3E-09	-0.15	0.04	0.001	0.59	-0.14	0.02	9.6E-12
rs7003319	8	142873331	T	C	0.14	0.02	4.9E-09	0.15	0.04	0.001	0.41	0.14	0.02	1.1E-11
rs7003379	8	142850482	T	G	0.14	0.02	7.7E-09	0.16	0.04	4.1E-04	0.41	0.14	0.02	1.4E-11
rs7003782	8	142893412	T	C	-0.13	0.02	1.8E-08	-0.16	0.05	4.7E-04	0.63	-0.14	0.02	4.2E-11
rs7005638	8	142868798	T	C	0.13	0.02	3.6E-08	0.15	0.04	7.2E-04	0.40	0.14	0.02	1.1E-10
rs7011830	8	142900976	A	C	0.13	0.02	2.0E-08	0.15	0.04	0.001	0.38	0.14	0.02	5.9E-11
rs7016088	8	142868610	A	G	-0.13	0.02	3.5E-08	-0.15	0.04	0.001	0.60	-0.14	0.02	9.3E-11
rs7016594	8	142868936	A	G	-0.13	0.02	1.2E-07	-0.14	0.04	0.001	0.62	-0.13	0.02	6.4E-10
rs71513672	8	142976026	C	G	-0.12	0.02	2.4E-07	-0.10	0.05	0.02	0.60	-0.12	0.02	1.8E-08
rs71513673	8	142976179	T	C	0.12	0.02	1.0E-06	0.13	0.05	0.005	0.36	0.12	0.02	1.9E-08
rs71513674	8	142976846	C	G	0.12	0.02	1.1E-06	0.13	0.05	0.005	0.36	0.12	0.02	1.8E-08
rs7388251	8	142887792	T	C	0.13	0.02	1.5E-08	0.16	0.04	0.001	0.38	0.14	0.02	3.5E-11
rs7463212	8	142910442	A	T	-0.13	0.02	3.1E-08	-0.14	0.04	0.002	0.58	-0.13	0.02	2.0E-10
rs7814006	8	142877495	A	G	0.14	0.02	3.9E-09	0.09	0.05	0.06	0.40	0.13	0.02	1.0E-09
rs7818826	8	142877834	T	C	0.15	0.02	9.5E-10	0.10	0.04	0.03	0.45	0.14	0.02	1.1E-10
rs7818953	8	142877873	T	C	0.14	0.02	1.3E-08	0.15	0.05	0.001	0.35	0.14	0.02	7.6E-11
rs7822986	8	142876440	A	G	-0.14	0.02	7.0E-09	-0.15	0.04	4.8E-04	0.59	-0.14	0.02	1.5E-11
rs7824229	8	142902648	A	C	0.13	0.02	2.0E-08	0.16	0.05	0.001	0.37	0.14	0.02	5.1E-11
rs7833723	8	142844250	A	G	0.14	0.02	5.9E-09	0.16	0.04	4.4E-04	0.41	0.14	0.02	1.2E-11
rs7844237	8	142900480	T	C	0.15	0.02	6.4E-10	0.12	0.04	0.01	0.47	0.14	0.02	2.1E-11
rs9692803	8	142977239	T	G	0.13	0.02	1.5E-07	0.10	0.05	0.02	0.40	0.12	0.02	1.1E-08
rs9692804	8	142977208	A	G	0.13	0.02	1.6E-07	0.10	0.05	0.02	0.40	0.12	0.02	1.1E-08
rs9694909	8	142977125	T	C	0.13	0.02	1.6E-07	0.10	0.05	0.02	0.40	0.12	0.02	1.1E-08
rs9720644	8	142977114	A	G	-0.13	0.02	1.6E-07	-0.10	0.05	0.02	0.60	-0.12	0.02	1.1E-08
rs9771788	8	142963481	T	C	-0.13	0.02	1.6E-07	-0.14	0.05	0.004	0.64	-0.13	0.02	2.2E-09
rs9772221	8	142978700	A	G	-0.12	0.02	7.3E-07	-0.14	0.05	0.004	0.61	-0.12	0.02	1.2E-08
rs9772279	8	142978201	A	G	-0.12	0.02	1.4E-06	-0.13	0.05	0.005	0.64	-0.12	0.02	2.5E-08
rs9772300	8	142978084	A	G	-0.12	0.02	1.2E-06	-0.14	0.05	0.004	0.64	-0.12	0.02	2.0E-08
rs9772602	8	142969212	T	C	0.12	0.02	3.0E-07	0.14	0.05	0.004	0.36	0.13	0.02	4.2E-09
rs9773022	8	142978296	T	C	-0.11	0.02	1.8E-06	-0.13	0.05	0.007	0.61	-0.12	0.02	4.3E-08
rs9774239	8	142978085	A	C	0.12	0.02	1.1E-06	0.14	0.05	0.004	0.36	0.12	0.02	1.8E-08
rs9774548	8	142978133	A	G	0.12	0.02	7.8E-07	0.14	0.05	0.004	0.36	0.12	0.02	1.3E-08
