# Supplementary material for: CYP11B1 variants influence skeletal maturation via alternative splicing
Source: Commun Biol. 2021 Nov 9;4:1274. doi: 10.1038/s42003-021-02774-y (PMC8578655; doi:10.1038/s42003-021-02774-y)
Supplement: Supplementary file 4 — Supplementary Data 2 [file 42003_2021_2774_MOESM4_ESM.xlsx]

## Sheet: SuppData2
SNP	PIP	log10bf
rs6471570	0.0347101	2.30785
rs6410	0.0289819	2.22695
rs10094447	0.0233799	2.13117
rs4736350	0.0233799	2.13117
rs10097914	0.0209838	2.08314
rs4370512	0.0209838	2.08314
rs4513950	0.0209838	2.08314
rs4581033	0.0209838	2.08314
rs6996242	0.0209838	2.08314
rs28551743	0.0204946	2.07268
rs4302826	0.0201291	2.0647
rs59887743	0.0201291	2.0647
rs60775683	0.0201291	2.0647
rs10093618	0.0192005	2.04378
rs4288358	0.0192005	2.04378
rs4478551	0.0192005	2.04378
rs4537287	0.0192005	2.04378
rs28719775	0.0186412	2.03069
rs7833723	0.0186412	2.03069
rs4310186	0.0180985	2.01762
rs5299	0.0180985	2.01762
rs1134095	0.017572	2.00457
rs1134096	0.017572	2.00457
rs4736312	0.017572	2.00457
rs4736344	0.017572	2.00457
rs5017238	0.017572	2.00457
rs5304	0.017572	2.00457
rs7003319	0.017572	2.00457
rs56400819	0.0165656	1.97851
rs4736304	0.0160846	1.9655
rs7822986	0.0155062	1.94934
rs28674937	0.0151652	1.93953
rs4523233	0.0151652	1.93953
rs7003379	0.0151652	1.93953
rs4451292	0.014507	1.91997
rs4736352	0.014507	1.91997
rs4248903	0.0138858	1.90069
rs4248904	0.0138858	1.90069
rs76523229	0.0138858	1.90069
rs28813538	0.0130947	1.87487
rs62524973	0.0119936	1.83624
rs6471578	0.0107946	1.78997
rs7844237	0.0107946	1.78997
rs149845727	0.0105763	1.781
rs4609179	0.0093188	1.72547
rs7388251	0.00775203	1.64484
rs4538	0.00745219	1.62758
rs10103405	0.00705591	1.60368
rs4736317	0.00659121	1.57389
rs4736357	0.00577845	1.51638
rs7003782	0.00577845	1.51638
rs10093796	0.00530599	1.47913
rs4379428	0.00530599	1.47913
rs4483134	0.00530599	1.47913
rs62525057	0.00530599	1.47913
rs28753687	0.00521969	1.47197
rs4641039	0.00515746	1.46673
rs10096393	0.00501319	1.45434
rs4736359	0.00487304	1.44197
rs6471581	0.00487304	1.44197
rs7824229	0.00473691	1.42961
rs6651273	0.00453306	1.41041
rs12543598	0.00447623	1.40491
rs10105643	0.00423022	1.38025
rs6471572	0.00394551	1.34987
rs7011830	0.00394551	1.34987
rs6471583	0.0039387	1.34912
rs4736311	0.00389318	1.34405
rs6391	0.00388692	1.34335
rs6392	0.00388692	1.34335
rs5303	0.00367798	1.31926
rs7818953	0.0035693	1.30618
rs7016088	0.00310267	1.24513
rs6431	0.00306215	1.23941
rs6395	0.00306013	1.23912
rs6995180	0.00301616	1.23281
rs6433	0.00289618	1.21513
