# Supplementary material for: CYP11B1 variants influence skeletal maturation via alternative splicing
Source: Commun Biol. 2021 Nov 9;4:1274. doi: 10.1038/s42003-021-02774-y (PMC8578655; doi:10.1038/s42003-021-02774-y)
Supplement: Supplementary file 5 — Supplementary Data 3 [file 42003_2021_2774_MOESM5_ESM.xlsx]

## Sheet: SuppData3
					Generation R, N=3,510			BMDCS, N=1,047			Meta, N=4,557
SNP	CHR	BP	EA	OA	B	SE	P	B	SE	P	EAF	B	SE	P
rs1030856	9	84141052	A	G	0.11	0.03	1.5E-05	0.14	0.05	0.006	0.29	0.12	0.02	3.5E-07
rs76918979	12	106885370	C	G	-0.31	0.07	4.7E-06	-0.25	0.15	0.11	0.04	-0.30	0.06	1.2E-07
rs7961296	12	12466930	T	G	-0.23	0.06	8.5E-05	-0.43	0.12	2.7E-04	0.05	-0.27	0.05	2.8E-07
rs148559047	16	89812642	A	G	0.37	0.07	1.7E-07	-0.10	0.14	0.49	0.03	-0.32	0.06	5.7E-07
