# Supplementary material for: CYP11B1 variants influence skeletal maturation via alternative splicing
Source: Commun Biol. 2021 Nov 9;4:1274. doi: 10.1038/s42003-021-02774-y (PMC8578655; doi:10.1038/s42003-021-02774-y)
Supplement: Supplementary file 6 — Supplementary Data 4 [file 42003_2021_2774_MOESM6_ESM.xlsx]

## Sheet: SuppData4
						Meta_boys, N=2,213			Meta_girls, N=2,344
SNP	CHR	BP	EA	OA	EAF	B	SE	P	B	SE	P
rs10093618	8	142870798	A	G	0.59	-0.19	0.03	1.5E-10	-0.09	0.03	0.002
rs10093796	8	142897008	T	C	0.38	0.18	0.03	3.0E-09	0.10	0.03	0.001
rs10094447	8	142887229	T	C	0.53	-0.19	0.03	3.8E-10	-0.10	0.03	0.001
rs10096393	8	142902899	T	C	0.38	0.18	0.03	3.7E-09	0.10	0.03	0.001
rs1009791	8	111319216	A	T	0.59	-0.19	0.03	1.1E-10	-0.09	0.03	0.002
rs10098023	8	142868188	T	C	0.41	0.19	0.03	7.6E-10	0.08	0.03	0.006
rs10103405	8	142887215	T	C	0.38	0.18	0.03	1.8E-09	0.10	0.03	0.001
rs10105643	8	142876470	A	C	0.38	0.18	0.03	2.2E-09	0.10	0.03	0.001
rs10956991	8	142876563	A	C	0.46	0.18	0.03	1.9E-09	0.09	0.03	0.002
rs1114761	8	142847540	T	C	0.39	0.18	0.03	2.5E-09	0.09	0.03	0.003
rs1134095	8	142872874	A	G	0.59	-0.19	0.03	1.6E-10	-0.09	0.03	0.002
rs1134096	8	142872807	A	C	0.59	-0.19	0.03	1.6E-10	-0.09	0.03	0.002
rs11775009	8	142926765	T	C	0.62	-0.17	0.03	1.8E-08	-0.08	0.03	0.01
rs11779229	8	142916791	A	G	0.37	0.17	0.03	1.3E-08	0.10	0.03	0.001
rs11781816	8	142916379	T	C	0.37	0.17	0.03	1.6E-08	0.10	0.03	0.001
rs12543598	8	142873902	T	G	0.38	0.18	0.03	2.7E-09	0.10	0.03	0.001
rs13250178	8	142915684	T	C	0.36	0.17	0.03	1.3E-08	0.09	0.03	0.003
rs13257680	8	142915893	T	C	0.37	0.17	0.03	1.1E-08	0.09	0.03	0.002
rs13268153	8	142917010	T	C	0.37	0.17	0.03	1.3E-08	0.10	0.03	0.001
rs13276226	8	142917246	A	G	0.37	0.17	0.03	3.4E-08	0.10	0.03	0.001
rs13281368	8	142964217	A	G	0.64	-0.17	0.03	3.6E-08	-0.09	0.03	0.004
rs140691060	8	142942002	A	G	0.63	-0.17	0.03	4.4E-08	-0.09	0.03	0.003
rs141479263	8	142932083	T	C	0.61	-0.18	0.03	3.9E-09	-0.08	0.03	0.007
rs144480618	8	142853809	T	C	0.59	-0.19	0.03	2.6E-10	-0.09	0.03	0.002
rs145183312	8	142936053	T	C	0.38	0.18	0.03	8.6E-09	0.09	0.03	0.003
rs145437862	8	142934633	A	G	0.37	0.17	0.03	1.3E-08	0.09	0.03	0.004
rs146597592	8	142852748	T	G	0.59	-0.19	0.03	3.2E-10	-0.09	0.03	0.002
rs146672302	8	142931529	T	C	0.38	0.18	0.03	7.5E-09	0.09	0.03	0.002
rs148237168	8	142932082	A	G	0.61	-0.18	0.03	3.9E-09	-0.08	0.03	0.007
rs149665153	8	142934570	T	C	0.62	-0.18	0.03	4.6E-09	-0.08	0.03	0.004
rs149845727	8	142881671	T	C	0.51	-0.18	0.03	1.9E-09	-0.10	0.03	3.4E-04
rs28394055	8	142915507	T	C	0.50	-0.17	0.03	1.4E-08	-0.09	0.03	0.002
rs28526467	8	142915548	A	G	0.57	-0.17	0.03	2.3E-08	-0.07	0.03	0.02
rs28531895	8	142914565	A	G	0.37	0.17	0.03	1.9E-08	0.09	0.03	0.002
rs28551743	8	142877996	A	G	0.48	-0.19	0.03	1.9E-10	-0.10	0.03	0.001
rs28674937	8	142857116	A	G	0.59	-0.19	0.03	1.8E-10	-0.09	0.03	0.002
rs28707331	8	142976938	A	G	0.40	0.18	0.03	6.2E-09	0.07	0.03	0.02
rs28719775	8	142857161	A	G	0.59	-0.19	0.03	1.8E-10	-0.09	0.03	0.001
rs28753687	8	142906961	T	C	0.37	0.18	0.03	4.3E-09	0.10	0.03	0.001
rs28813538	8	142856428	T	G	0.41	0.19	0.03	1.7E-10	0.09	0.03	0.002
rs36142026	8	142929352	A	G	0.38	0.18	0.03	8.0E-09	0.09	0.03	0.003
rs36145723	8	142929274	A	G	0.61	-0.18	0.03	3.9E-09	-0.08	0.03	0.01
rs36151582	8	142931158	A	G	0.62	-0.18	0.03	4.7E-09	-0.08	0.03	0.004
rs36169959	8	142935011	T	C	0.62	-0.18	0.03	4.4E-09	-0.08	0.03	0.005
rs36173618	8	142934746	A	G	0.37	0.17	0.03	1.3E-08	0.09	0.03	0.004
rs369641995	8	142932620	A	G	0.62	-0.18	0.03	8.1E-09	-0.09	0.03	0.002
rs3753121	8	142844964	T	C	0.38	0.18	0.03	3.7E-09	0.09	0.03	0.002
rs3802228	8	142910802	A	G	0.42	0.16	0.03	4.4E-08	0.10	0.03	0.001
rs4248903	8	142851603	T	C	0.59	-0.19	0.03	2.6E-10	-0.09	0.03	0.002
rs4248904	8	142851604	A	G	0.41	0.19	0.03	2.6E-10	0.09	0.03	0.002
rs4288358	8	142864307	T	G	0.41	0.19	0.03	1.6E-10	0.09	0.03	0.002
rs4302826	8	142889757	A	G	0.53	-0.19	0.03	4.8E-10	-0.10	0.03	0.001
rs4310186	8	142874831	C	G	0.59	-0.19	0.03	1.7E-10	-0.09	0.03	0.002
rs4370512	8	142861741	A	G	0.41	0.19	0.03	1.1E-10	0.09	0.03	0.002
rs4379428	8	142906632	A	T	0.63	-0.18	0.03	5.5E-09	-0.10	0.03	0.001
rs4451292	8	142895507	A	T	0.53	-0.19	0.03	6.6E-10	-0.10	0.03	0.001
rs4478551	8	142864371	T	G	0.59	-0.19	0.03	1.6E-10	-0.09	0.03	0.002
rs4483134	8	142897230	C	G	0.62	-0.18	0.03	3.1E-09	-0.10	0.03	0.001
rs4513950	8	142859975	T	C	0.59	-0.19	0.03	1.1E-10	-0.09	0.03	0.002
rs4523233	8	142859973	T	C	0.41	0.19	0.03	2.2E-10	0.09	0.03	0.002
rs4537287	8	142869370	T	C	0.59	-0.19	0.03	1.6E-10	-0.09	0.03	0.002
rs4538	8	142913286	T	G	0.55	-0.18	0.03	7.1E-09	-0.11	0.03	2.9E-04
rs4548164	8	142869085	A	G	0.60	-0.19	0.03	5.2E-10	-0.08	0.03	0.004
rs4581033	8	142869282	A	C	0.41	0.19	0.03	1.1E-10	0.09	0.03	0.002
rs4609179	8	142878141	A	G	0.53	-0.19	0.03	5.8E-10	-0.10	0.03	0.001
rs4641039	8	142896403	T	C	0.38	0.18	0.03	3.1E-09	0.10	0.03	0.001
rs4736304	8	142852998	A	C	0.41	0.19	0.03	1.8E-10	0.09	0.03	0.002
rs4736309	8	142866164	A	G	0.40	0.19	0.03	7.4E-10	0.08	0.03	0.005
rs4736311	8	142871284	A	G	0.39	0.18	0.03	2.0E-09	0.09	0.03	0.002
rs4736312	8	142872521	A	C	0.41	0.19	0.03	1.6E-10	0.09	0.03	0.002
rs4736317	8	142901337	A	G	0.38	0.18	0.03	2.5E-09	0.10	0.03	0.001
rs4736343	8	142851784	A	G	0.62	-0.18	0.03	3.7E-09	-0.09	0.03	0.002
rs4736344	8	142853433	T	C	0.59	-0.19	0.03	2.3E-10	-0.09	0.03	0.001
rs4736350	8	142887616	A	G	0.53	-0.19	0.03	3.9E-10	-0.10	0.03	0.001
rs4736352	8	142894753	T	G	0.47	0.19	0.03	6.6E-10	0.10	0.03	0.001
rs4736357	8	142905802	A	T	0.63	-0.18	0.03	4.3E-09	-0.10	0.03	0.001
rs4736359	8	142906011	T	G	0.37	0.18	0.03	5.5E-09	0.10	0.03	0.001
rs5017238	8	142873353	A	G	0.59	-0.19	0.03	1.6E-10	-0.09	0.03	0.002
rs5299	8	142874055	T	C	0.41	0.19	0.03	1.6E-10	0.09	0.03	0.002
rs5303	8	142873679	A	G	0.39	0.18	0.03	1.5E-09	0.09	0.03	0.002
rs5304	8	142873635	T	C	0.59	-0.19	0.03	1.6E-10	-0.09	0.03	0.002
rs56400819	8	142843958	A	G	0.41	0.19	0.03	2.0E-10	0.09	0.03	0.001
rs59887743	8	142890566	A	G	0.53	-0.19	0.03	4.8E-10	-0.10	0.03	0.001
rs60775683	8	142883064	T	C	0.47	0.19	0.03	5.0E-10	0.10	0.03	0.001
rs62524579	8	142979538	A	G	0.51	-0.17	0.03	3.3E-08	-0.07	0.03	0.02
rs62525057	8	142894607	T	C	0.38	0.18	0.03	3.1E-09	0.10	0.03	0.001
rs6387	8	142877011	T	C	0.52	-0.18	0.03	3.9E-09	-0.09	0.03	0.002
rs6391	8	142875549	A	G	0.38	0.18	0.03	2.0E-09	0.09	0.03	0.001
rs6392	8	142875509	T	C	0.38	0.18	0.03	2.0E-09	0.09	0.03	0.001
rs6395	8	142875392	A	C	0.39	0.18	0.03	1.3E-09	0.09	0.03	0.002
rs6410	8	142879589	T	C	0.46	0.19	0.03	2.2E-10	0.10	0.03	0.001
rs6431	8	142912349	A	G	0.63	-0.18	0.03	9.0E-09	-0.10	0.03	0.001
rs6433	8	142912224	T	C	0.63	-0.17	0.03	9.4E-09	-0.10	0.03	0.001
rs6471563	8	142850984	A	C	0.37	0.18	0.03	4.6E-09	0.09	0.03	0.002
rs6471570	8	142875989	A	C	0.41	0.19	0.03	1.7E-10	0.10	0.03	0.001
rs6471572	8	142883848	C	G	0.62	-0.18	0.03	1.6E-09	-0.09	0.03	0.002
rs6471578	8	142900357	A	G	0.53	-0.19	0.03	6.5E-10	-0.10	0.03	0.001
rs6471581	8	142905503	T	C	0.63	-0.18	0.03	5.7E-09	-0.10	0.03	0.001
rs6471583	8	142909676	A	G	0.63	-0.18	0.03	6.4E-09	-0.10	0.03	0.001
rs6651273	8	142905084	A	G	0.63	-0.18	0.03	4.6E-09	-0.10	0.03	0.001
rs67092448	8	142976709	A	C	0.60	-0.17	0.03	1.5E-08	-0.07	0.03	0.02
rs67610765	8	142976448	T	C	0.40	0.17	0.03	2.0E-08	0.07	0.03	0.02
rs67989690	8	142976482	T	C	0.60	-0.17	0.03	2.0E-08	-0.07	0.03	0.02
rs6988323	8	142865067	T	C	0.37	0.17	0.03	9.9E-09	0.09	0.03	0.003
rs6992689	8	142909347	A	G	0.42	0.16	0.03	4.1E-08	0.10	0.03	0.001
rs6995180	8	142865013	C	G	0.59	-0.19	0.03	7.7E-10	-0.09	0.03	0.003
rs6995865	8	142852236	A	G	0.57	-0.18	0.03	1.5E-09	-0.09	0.03	0.003
rs6996242	8	142859648	A	G	0.59	-0.19	0.03	1.1E-10	-0.09	0.03	0.002
rs7003319	8	142873331	T	C	0.41	0.19	0.03	1.6E-10	0.09	0.03	0.002
rs7003379	8	142850482	T	G	0.41	0.19	0.03	2.1E-10	0.09	0.03	0.002
rs7003782	8	142893412	T	C	0.63	-0.18	0.03	2.7E-09	-0.10	0.03	0.001
rs7005638	8	142868798	T	C	0.40	0.19	0.03	5.2E-10	0.08	0.03	0.004
rs7011830	8	142900976	A	C	0.39	0.18	0.03	2.2E-09	0.09	0.03	0.001
rs7016088	8	142868610	A	G	0.60	-0.19	0.03	5.4E-10	-0.08	0.03	0.004
rs7016594	8	142868936	A	G	0.62	-0.18	0.03	6.7E-09	-0.09	0.03	0.004
rs71513672	8	142976026	C	G	0.60	-0.17	0.03	2.0E-08	-0.07	0.03	0.02
rs7388251	8	142887792	T	C	0.39	0.18	0.03	1.3E-09	0.10	0.03	0.001
rs7463212	8	142910442	A	T	0.58	-0.17	0.03	3.3E-08	-0.10	0.03	0.001
rs7814006	8	142877495	A	G	0.39	0.17	0.03	1.4E-08	0.09	0.03	0.002
rs7818826	8	142877834	T	C	0.45	0.18	0.03	7.7E-10	0.09	0.03	0.002
rs7818953	8	142877873	T	C	0.35	0.18	0.03	1.7E-09	0.09	0.03	0.003
rs7822986	8	142876440	A	G	0.58	-0.19	0.03	4.9E-10	-0.10	0.03	0.001
rs7824229	8	142902648	A	C	0.38	0.18	0.03	3.7E-09	0.10	0.03	0.001
rs7833723	8	142844250	A	G	0.41	0.19	0.03	2.1E-10	0.09	0.03	0.001
rs7844237	8	142900480	T	C	0.47	0.19	0.03	6.5E-10	0.10	0.03	0.001
rs9692803	8	142977239	T	G	0.40	0.17	0.03	9.3E-09	0.07	0.03	0.02
rs9692804	8	142977208	A	G	0.40	0.17	0.03	9.3E-09	0.07	0.03	0.02
rs9694909	8	142977125	T	C	0.40	0.17	0.03	9.3E-09	0.07	0.03	0.02
rs9720644	8	142977114	A	G	0.60	-0.17	0.03	9.3E-09	-0.07	0.03	0.02
rs9771788	8	142963481	T	C	0.64	-0.17	0.03	3.6E-08	-0.09	0.03	0.004
