# Supplementary material for: CYP11B1 variants influence skeletal maturation via alternative splicing
Source: Commun Biol. 2021 Nov 9;4:1274. doi: 10.1038/s42003-021-02774-y (PMC8578655; doi:10.1038/s42003-021-02774-y)
Supplement: Supplementary file 7 — Supplementary Data 5 [file 42003_2021_2774_MOESM7_ESM.xlsx]

## Sheet: SuppData 5
Splice junction coordinates	Which splice varation	SNP	BP	Alleles	LD_rs6410	dPSI	Adjusted P	B	Rsq	SE
chr8:142877222-142879032	Exon 4 Cassette; Exon 4 skipping	rs4609179	142878141	G/A	0.98	-0.267062	2.1099e-46	-0.767623	0.65229	0.0390484
chr8:142877222-142879032	Exon 4 Cassette; Exon 4 skipping	rs7818826	142877834	T/C	0.7647	-0.267721	1.22755e-45	-0.770421	0.64631	0.0397087
chr8:142877222-142879032	Exon 4 Cassette; Exon 4 skipping	rs149845727	142881671	C/T	0.98	-0.267721	1.22755e-45	-0.770421	0.64631	0.0397087
chr8:142877222-142879032	Exon 4 Cassette; Exon 4 skipping	rs60775683	142883064	T/C	0.98	-0.267721	1.22755e-45	-0.770421	0.64631	0.0397087
chr8:142877222-142879032	Exon 4 Cassette; Exon 4 skipping	rs56817659	142884018	A/ACT	0.98	-0.267721	1.22755e-45	-0.770421	0.64631	0.0397087
chr8:142877222-142879032	Exon 4 Cassette; Exon 4 skipping	rs4736350	142887616	G/A	0.98	-0.267721	1.22755e-45	-0.770421	0.64631	0.0397087
chr8:142877222-142879032	Exon 4 Cassette; Exon 4 skipping	rs6387	142877011	C/T	0.98	-0.263652	1.4861e-45	-0.77048	0.645654	0.0397687
chr8:142875381-142875712	Exon 9 Alt 3'ss; Long exon 9	rs7016594	142868936	G/A	0.8138	-0.23536	1.21926e-44	-0.781408	0.638359	0.040978
chr8:142875381-142875712	Exon 9 Alt 3'ss; Long exon 9	rs5303	142873679	A/G	0.8308	-0.23536	1.21926e-44	-0.781408	0.638359	0.040978
chr8:142875381-142875712	Exon 9 Alt 3'ss; Long exon 9	rs6395	142875392	A/C	0.8308	-0.23536	1.21926e-44	-0.781408	0.638359	0.040978
chr8:142875381-142875712	Exon 9 Alt 3'ss; Long exon 9	rs6471572	142883848	G/C	0.8481	-0.23536	1.21926e-44	-0.781408	0.638359	0.040978
chr8:142877222-142879032	Exon 4 Cassette; Exon 4 skipping	rs10094447	142887229	C/T	0.98	-0.266516	3.25921e-44	-0.764092	0.6349	0.0403706
chr8:142875381-142875712	Exon 9 Alt 3'ss; Long exon 9	rs4736311	142871284	A/G	0.8308	-0.2353	3.32048e-44	-0.779121	0.634834	0.0411705
chr8:142877835-142879031	Exon 4 Cassette; Intron 3 retention	rs4609179	142878141	G/A	0.98	0.214196	3.82887e-43	0.749629	0.626086	0.0403628
chr8:142877222-142879032	Exon 4 Cassette; Exon 4 skipping	rs12674916	142876542	G/A	0.5494	-0.26469	7.64576e-43	-0.766963	0.623574	0.041518
chr8:142877222-142879032	Exon 4 Cassette; Exon 4 skipping	rs6410	142879589	T/C	1	-0.263984	7.84626e-43	-0.757736	0.623481	0.0410267
chr8:142877835-142879031	Exon 4 Cassette; Intron 3 retention	rs7818826	142877834	T/C	0.7647	0.214822	2.40742e-42	0.751771	0.619372	0.0410607
chr8:142877835-142879031	Exon 4 Cassette; Intron 3 retention	rs149845727	142881671	C/T	0.98	0.214822	2.40742e-42	0.751771	0.619372	0.0410607
chr8:142877835-142879031	Exon 4 Cassette; Intron 3 retention	rs60775683	142883064	T/C	0.98	0.214822	2.40742e-42	0.751771	0.619372	0.0410607
chr8:142877835-142879031	Exon 4 Cassette; Intron 3 retention	rs56817659	142884018	A/ACT	0.98	0.214822	2.40742e-42	0.751771	0.619372	0.0410607
chr8:142877835-142879031	Exon 4 Cassette; Intron 3 retention	rs4736350	142887616	G/A	0.98	0.214822	2.40742e-42	0.751771	0.619372	0.0410607
chr8:142877835-142879031	Exon 4 Cassette; Intron 3 retention	rs6387	142877011	C/T	0.98	0.211675	2.84269e-42	0.751836	0.618758	0.0411177
chr8:142877835-142879031	Exon 4 Cassette; Intron 3 retention	rs10094447	142887229	C/T	0.98	0.213634	2.77972e-41	0.746704	0.610252	0.041577
chr8:142875381-142875712	Exon 9 Alt 3'ss; Long exon 9	rs6392	142875509	T/C	0.8308	-0.232407	1.85162e-40	-0.769885	0.603031	0.0435211
chr8:142875381-142875712	Exon 9 Alt 3'ss; Long exon 9	rs6391	142875549	A/G	0.8308	-0.232407	1.85162e-40	-0.769885	0.603031	0.0435211
chr8:142875381-142875712	Exon 9 Alt 3'ss; Long exon 9	rs10105643	142876470	A/C	0.8308	-0.232407	1.85162e-40	-0.769885	0.603031	0.0435211
chr8:142875381-142875712	Exon 9 Alt 3'ss; Long exon 9	rs7818953	142877873	T/C	0.7033	-0.232407	1.85162e-40	-0.769885	0.603031	0.0435211
chr8:142875381-142875712	Exon 9 Alt 3'ss; Long exon 9	rs142570922	142881701	A/C	NA	-0.232407	1.85162e-40	-0.769885	0.603031	0.0435211
chr8:142875381-142875712	Exon 9 Alt 3'ss; Long exon 9	rs4736309	142866164	A/G	0.7971	-0.234677	1.8777e-40	-0.761294	0.602977	0.0430403
chr8:142877835-142879031	Exon 4 Cassette; Intron 3 retention	rs12674916	142876542	G/A	0.5494	0.213397	2.11063e-40	0.751485	0.602528	0.0425257
chr8:142875381-142875712	Exon 9 Alt 3'ss; Long exon 9	rs12543598	142873902	T/G	0.8113	-0.232311	6.03357e-40	-0.766399	0.598468	0.0437383
chr8:142877835-142879031	Exon 4 Cassette; Intron 3 retention	rs6410	142879589	T/C	1	0.211402	8.10736e-40	0.739283	0.597317	0.0422918
chr8:142877222-142879032	Exon 4 Cassette; Exon 4 skipping	rs10956991	142876563	A/C	0.7735	-0.246713	3.7324e-39	-0.73055	0.591323	0.0423149
chr8:142877222-142879032	Exon 4 Cassette; Exon 4 skipping	rs10097914	142868099	T/A	0.8308	-0.244751	3.58681e-38	-0.720846	0.582276	0.0425391
chr8:142877222-142879032	Exon 4 Cassette; Exon 4 skipping	rs7016088	142868610	G/A	0.8138	-0.244751	3.58681e-38	-0.720846	0.582276	0.0425391
chr8:142877222-142879032	Exon 4 Cassette; Exon 4 skipping	rs7005638	142868798	T/C	0.8138	-0.244751	3.58681e-38	-0.720846	0.582276	0.0425391
chr8:142877222-142879032	Exon 4 Cassette; Exon 4 skipping	rs4548164	142869085	G/A	0.8138	-0.244751	3.58681e-38	-0.720846	0.582276	0.0425391
chr8:142877222-142879032	Exon 4 Cassette; Exon 4 skipping	rs4581033	142869282	A/C	0.8308	-0.244751	3.58681e-38	-0.720846	0.582276	0.0425391
chr8:142877222-142879032	Exon 4 Cassette; Exon 4 skipping	rs7822986	142876440	G/A	0.8308	-0.24511	7.11481e-38	-0.722116	0.579499	0.0428578
chr8:142877222-142879032	Exon 4 Cassette; Exon 4 skipping	rs4537287	142869370	C/T	0.8308	-0.24559	7.59021e-38	-0.718201	0.579237	0.0426485
chr8:142877222-142879032	Exon 4 Cassette; Exon 4 skipping	rs10093618	142870798	G/A	0.8308	-0.24559	7.59021e-38	-0.718201	0.579237	0.0426485
chr8:142877222-142879032	Exon 4 Cassette; Exon 4 skipping	rs4736312	142872521	A/C	0.8308	-0.24559	7.59021e-38	-0.718201	0.579237	0.0426485
chr8:142877222-142879032	Exon 4 Cassette; Exon 4 skipping	rs1134096	142872807	C/A	0.8308	-0.24559	7.59021e-38	-0.718201	0.579237	0.0426485
chr8:142877222-142879032	Exon 4 Cassette; Exon 4 skipping	rs1134095	142872874	G/A	0.8308	-0.24559	7.59021e-38	-0.718201	0.579237	0.0426485
chr8:142877222-142879032	Exon 4 Cassette; Exon 4 skipping	rs7003319	142873331	T/C	0.8308	-0.24559	7.59021e-38	-0.718201	0.579237	0.0426485
chr8:142877222-142879032	Exon 4 Cassette; Exon 4 skipping	rs5017238	142873353	G/A	0.8308	-0.24559	7.59021e-38	-0.718201	0.579237	0.0426485
chr8:142877222-142879032	Exon 4 Cassette; Exon 4 skipping	rs5304	142873635	C/T	0.8308	-0.24559	7.59021e-38	-0.718201	0.579237	0.0426485
chr8:142877222-142879032	Exon 4 Cassette; Exon 4 skipping	rs5299	142874055	T/C	0.8308	-0.24559	7.59021e-38	-0.718201	0.579237	0.0426485
chr8:142877222-142879032	Exon 4 Cassette; Exon 4 skipping	rs4310186	142874831	G/C	0.8308	-0.24559	7.59021e-38	-0.718201	0.579237	0.0426485
chr8:142877222-142879032	Exon 4 Cassette; Exon 4 skipping	rs6471570	142875989	A/C	0.8308	-0.24559	7.59021e-38	-0.718201	0.579237	0.0426485
chr8:142877222-142879032	Exon 4 Cassette; Exon 4 skipping	rs4736347	142883625	T/C	0.7198	-0.244577	1.35973e-37	-0.707175	0.576855	0.0421991
chr8:142877222-142879032	Exon 4 Cassette; Exon 4 skipping	rs62525054	142885186	T/C	0.7198	-0.244577	1.35973e-37	-0.707175	0.576855	0.0421991
chr8:142877222-142879032	Exon 4 Cassette; Exon 4 skipping	rs10096146	142885751	T/G	0.7198	-0.244577	1.35973e-37	-0.707175	0.576855	0.0421991
chr8:142877222-142879032	Exon 4 Cassette; Exon 4 skipping	rs4736349	142886016	C/T	0.7198	-0.244577	1.35973e-37	-0.707175	0.576855	0.0421991
chr8:142877222-142879032	Exon 4 Cassette; Exon 4 skipping	rs4736351	142887995	A/C	0.7198	-0.244577	1.35973e-37	-0.707175	0.576855	0.0421991
chr8:142877222-142879032	Exon 4 Cassette; Exon 4 skipping	rs12680371	142888396	C/G	0.7198	-0.244577	1.35973e-37	-0.707175	0.576855	0.0421991
chr8:142877834-142879032	Exon 4 Cassette; Exon 4 inclusion	rs7818826	142877834	T/C	0.7647	0.0529029	3.78516e-37	0.703467	0.572643	0.0423412
chr8:142877834-142879032	Exon 4 Cassette; Exon 4 inclusion	rs149845727	142881671	C/T	0.98	0.0529029	3.78516e-37	0.703467	0.572643	0.0423412
chr8:142877834-142879032	Exon 4 Cassette; Exon 4 inclusion	rs60775683	142883064	T/C	0.98	0.0529029	3.78516e-37	0.703467	0.572643	0.0423412
chr8:142877834-142879032	Exon 4 Cassette; Exon 4 inclusion	rs56817659	142884018	A/ACT	0.98	0.0529029	3.78516e-37	0.703467	0.572643	0.0423412
chr8:142877834-142879032	Exon 4 Cassette; Exon 4 inclusion	rs4736350	142887616	G/A	0.98	0.0529029	3.78516e-37	0.703467	0.572643	0.0423412
chr8:142877834-142879032	Exon 4 Cassette; Exon 4 inclusion	rs6387	142877011	C/T	0.98	0.0520241	3.286e-36	0.698307	0.563615	0.042811
chr8:142877835-142879031	Exon 4 Cassette; Intron 3 retention	rs10956991	142876563	A/C	0.7735	0.198508	5.42808e-36	0.709595	0.561491	0.0436912
chr8:142877834-142879032	Exon 4 Cassette; Exon 4 inclusion	rs10094447	142887229	C/T	0.98	0.0528865	5.82304e-36	0.696856	0.561194	0.0429328
chr8:142877222-142879032	Exon 4 Cassette; Exon 4 skipping	rs12375322	142882155	A/C	NA	-0.242794	7.78068e-36	-0.711126	0.559962	0.0439217
chr8:142877222-142879032	Exon 4 Cassette; Exon 4 skipping	rs10104061	142885746	G/T	0.6754	-0.242794	7.78068e-36	-0.711126	0.559962	0.0439217
chr8:142877222-142879032	Exon 4 Cassette; Exon 4 skipping	rs10956995	142888115	C/T	0.6754	-0.242794	7.78068e-36	-0.711126	0.559962	0.0439217
chr8:142877222-142879032	Exon 4 Cassette; Exon 4 skipping	rs4736346	142870433	C/A	0.5759	-0.229071	1.06864e-35	-0.69645	0.55861	0.0431335
chr8:142877222-142879032	Exon 4 Cassette; Exon 4 skipping	rs5301	142873857	T/C	0.5759	-0.229071	1.06864e-35	-0.69645	0.55861	0.0431335
chr8:142877222-142879032	Exon 4 Cassette; Exon 4 skipping	rs62525051	142882493	T/C	0.6754	-0.244966	1.60398e-35	-0.707385	0.556871	0.0439652
chr8:142877222-142879032	Exon 4 Cassette; Exon 4 skipping	rs12678054	142884284	C/T	0.6754	-0.244966	1.60398e-35	-0.707385	0.556871	0.0439652
chr8:142877834-142879032	Exon 4 Cassette; Exon 4 inclusion	rs4609179	142878141	G/A	0.98	0.0528704	4.15948e-35	0.685478	0.552768	0.042959
chr8:142877222-142879032	Exon 4 Cassette; Exon 4 skipping	rs6471571	142883449	A/G	0.6754	-0.236611	5.27123e-35	-0.703664	0.551743	0.0441903
chr8:142877222-142879032	Exon 4 Cassette; Exon 4 skipping	rs5283	142879181	G/A	0.69	-0.241901	7.42071e-35	-0.706574	0.550258	0.0445064
chr8:142877834-142879032	Exon 4 Cassette; Exon 4 inclusion	rs12674916	142876542	G/A	0.5494	0.0513199	1.50094e-34	0.696932	0.547184	0.0441724
chr8:142877835-142879031	Exon 4 Cassette; Intron 3 retention	rs10097914	142868099	T/A	0.8308	0.19614	3.51735e-34	0.694153	0.54344	0.0443297
chr8:142877835-142879031	Exon 4 Cassette; Intron 3 retention	rs7016088	142868610	G/A	0.8138	0.19614	3.51735e-34	0.694153	0.54344	0.0443297
chr8:142877835-142879031	Exon 4 Cassette; Intron 3 retention	rs7005638	142868798	T/C	0.8138	0.19614	3.51735e-34	0.694153	0.54344	0.0443297
chr8:142877835-142879031	Exon 4 Cassette; Intron 3 retention	rs4548164	142869085	G/A	0.8138	0.19614	3.51735e-34	0.694153	0.54344	0.0443297
chr8:142877835-142879031	Exon 4 Cassette; Intron 3 retention	rs4581033	142869282	A/C	0.8308	0.19614	3.51735e-34	0.694153	0.54344	0.0443297
chr8:142877834-142879032	Exon 4 Cassette; Exon 4 inclusion	rs6410	142879589	T/C	1	0.0525608	4.28574e-34	0.685688	0.542566	0.0438663
chr8:142877835-142879031	Exon 4 Cassette; Intron 3 retention	rs4537287	142869370	C/T	0.8308	0.196868	6.08783e-34	0.691868	0.541012	0.0444005
chr8:142877835-142879031	Exon 4 Cassette; Intron 3 retention	rs10093618	142870798	G/A	0.8308	0.196868	6.08783e-34	0.691868	0.541012	0.0444005
chr8:142877835-142879031	Exon 4 Cassette; Intron 3 retention	rs4736312	142872521	A/C	0.8308	0.196868	6.08783e-34	0.691868	0.541012	0.0444005
chr8:142877835-142879031	Exon 4 Cassette; Intron 3 retention	rs1134096	142872807	C/A	0.8308	0.196868	6.08783e-34	0.691868	0.541012	0.0444005
chr8:142877835-142879031	Exon 4 Cassette; Intron 3 retention	rs1134095	142872874	G/A	0.8308	0.196868	6.08783e-34	0.691868	0.541012	0.0444005
chr8:142877835-142879031	Exon 4 Cassette; Intron 3 retention	rs7003319	142873331	T/C	0.8308	0.196868	6.08783e-34	0.691868	0.541012	0.0444005
chr8:142877835-142879031	Exon 4 Cassette; Intron 3 retention	rs5017238	142873353	G/A	0.8308	0.196868	6.08783e-34	0.691868	0.541012	0.0444005
chr8:142877835-142879031	Exon 4 Cassette; Intron 3 retention	rs5304	142873635	C/T	0.8308	0.196868	6.08783e-34	0.691868	0.541012	0.0444005
chr8:142877835-142879031	Exon 4 Cassette; Intron 3 retention	rs5299	142874055	T/C	0.8308	0.196868	6.08783e-34	0.691868	0.541012	0.0444005
chr8:142877835-142879031	Exon 4 Cassette; Intron 3 retention	rs4310186	142874831	G/C	0.8308	0.196868	6.08783e-34	0.691868	0.541012	0.0444005
chr8:142877835-142879031	Exon 4 Cassette; Intron 3 retention	rs6471570	142875989	A/C	0.8308	0.196868	6.08783e-34	0.691868	0.541012	0.0444005
chr8:142877835-142879031	Exon 4 Cassette; Intron 3 retention	rs7822986	142876440	G/A	0.8308	0.196414	6.76062e-34	0.695182	0.540546	0.044655
chr8:142877835-142879031	Exon 4 Cassette; Intron 3 retention	rs4736347	142883625	T/C	0.7198	0.194424	2.09848e-33	0.679155	0.535486	0.0440718
chr8:142877835-142879031	Exon 4 Cassette; Intron 3 retention	rs62525054	142885186	T/C	0.7198	0.194424	2.09848e-33	0.679155	0.535486	0.0440718
chr8:142877835-142879031	Exon 4 Cassette; Intron 3 retention	rs10096146	142885751	T/G	0.7198	0.194424	2.09848e-33	0.679155	0.535486	0.0440718
chr8:142877835-142879031	Exon 4 Cassette; Intron 3 retention	rs4736349	142886016	C/T	0.7198	0.194424	2.09848e-33	0.679155	0.535486	0.0440718
chr8:142877835-142879031	Exon 4 Cassette; Intron 3 retention	rs4736351	142887995	A/C	0.7198	0.194424	2.09848e-33	0.679155	0.535486	0.0440718
chr8:142877835-142879031	Exon 4 Cassette; Intron 3 retention	rs12680371	142888396	C/G	0.7198	0.194424	2.09848e-33	0.679155	0.535486	0.0440718
chr8:142877222-142879032	Exon 4 Cassette; Exon 4 skipping	rs10098023	142868188	T/C	0.8138	-0.239014	3.09119e-33	-0.687865	0.533743	0.0447936
chr8:142877222-142879032	Exon 4 Cassette; Exon 4 skipping	rs7016594	142868936	G/A	0.8138	-0.230681	5.42396e-33	-0.690423	0.531202	0.0451903
chr8:142877222-142879032	Exon 4 Cassette; Exon 4 skipping	rs5303	142873679	A/G	0.8308	-0.230681	5.42396e-33	-0.690423	0.531202	0.0451903
chr8:142877222-142879032	Exon 4 Cassette; Exon 4 skipping	rs6395	142875392	A/C	0.8308	-0.230681	5.42396e-33	-0.690423	0.531202	0.0451903
chr8:142877222-142879032	Exon 4 Cassette; Exon 4 skipping	rs6471572	142883848	G/C	0.8481	-0.230681	5.42396e-33	-0.690423	0.531202	0.0451903
chr8:142877222-142879032	Exon 4 Cassette; Exon 4 skipping	rs7388251	142887792	T/C	0.8481	-0.230681	5.42396e-33	-0.690423	0.531202	0.0451903
chr8:142877222-142879032	Exon 4 Cassette; Exon 4 skipping	rs4736311	142871284	A/G	0.8308	-0.231333	6.28703e-33	-0.689876	0.530532	0.0452152
chr8:142877222-142879032	Exon 4 Cassette; Exon 4 skipping	rs6392	142875509	T/C	0.8308	-0.225678	7.52821e-33	-0.698902	0.529713	0.0458821
chr8:142877222-142879032	Exon 4 Cassette; Exon 4 skipping	rs6391	142875549	A/G	0.8308	-0.225678	7.52821e-33	-0.698902	0.529713	0.0458821
chr8:142877222-142879032	Exon 4 Cassette; Exon 4 skipping	rs10105643	142876470	A/C	0.8308	-0.225678	7.52821e-33	-0.698902	0.529713	0.0458821
chr8:142877222-142879032	Exon 4 Cassette; Exon 4 skipping	rs7818953	142877873	T/C	0.7033	-0.225678	7.52821e-33	-0.698902	0.529713	0.0458821
chr8:142877222-142879032	Exon 4 Cassette; Exon 4 skipping	rs142570922	142881701	A/C	NA	-0.225678	7.52821e-33	-0.698902	0.529713	0.0458821
chr8:142877222-142879032	Exon 4 Cassette; Exon 4 skipping	rs10103405	142887215	T/C	0.8481	-0.225678	7.52821e-33	-0.698902	0.529713	0.0458821
chr8:142877222-142879032	Exon 4 Cassette; Exon 4 skipping	rs12543598	142873902	T/G	0.8113	-0.226267	1.03562e-32	-0.697428	0.528261	0.045919
chr8:142877834-142879032	Exon 4 Cassette; Exon 4 inclusion	rs6471571	142883449	A/G	0.6754	0.0483303	1.26183e-32	0.667335	0.527359	0.0440172
chr8:142877835-142879031	Exon 4 Cassette; Intron 3 retention	rs12375322	142882155	A/C	NA	0.193083	9.44793e-32	0.68181	0.518072	0.045817
chr8:142877835-142879031	Exon 4 Cassette; Intron 3 retention	rs10104061	142885746	G/T	0.6754	0.193083	9.44793e-32	0.68181	0.518072	0.045817
chr8:142877835-142879031	Exon 4 Cassette; Intron 3 retention	rs10956995	142888115	C/T	0.6754	0.193083	9.44793e-32	0.68181	0.518072	0.045817
chr8:142877835-142879031	Exon 4 Cassette; Intron 3 retention	rs4736346	142870433	C/A	0.5759	0.182366	1.25201e-31	0.6677	0.516758	0.044987
chr8:142877835-142879031	Exon 4 Cassette; Intron 3 retention	rs5301	142873857	T/C	0.5759	0.182366	1.25201e-31	0.6677	0.516758	0.044987
chr8:142877835-142879031	Exon 4 Cassette; Intron 3 retention	rs62525051	142882493	T/C	0.6754	0.194345	2.48217e-31	0.677129	0.51355	0.0459161
chr8:142877835-142879031	Exon 4 Cassette; Intron 3 retention	rs12678054	142884284	C/T	0.6754	0.194345	2.48217e-31	0.677129	0.51355	0.0459161
chr8:142875381-142875712	Exon 9 Alt 3'ss; Long exon 9	rs4609179	142878141	G/A	0.98	-0.202933	4.96761e-31	-0.700956	0.510277	0.0478442
chr8:142877222-142879032	Exon 4 Cassette; Exon 4 skipping	rs7833415	142878751	G/C	0.69	-0.226094	5.66262e-31	-0.676288	0.509657	0.0462177
chr8:142877835-142879031	Exon 4 Cassette; Intron 3 retention	rs5283	142879181	G/A	0.69	0.192316	7.83885e-31	0.676794	0.508114	0.0463954
chr8:142877835-142879031	Exon 4 Cassette; Intron 3 retention	rs6471571	142883449	A/G	0.6754	0.188006	8.38431e-31	0.672887	0.507794	0.0461571
chr8:142877835-142879031	Exon 4 Cassette; Intron 3 retention	rs10098023	142868188	T/C	0.8138	0.192239	1.53596e-30	0.666874	0.504907	0.0460096
chr8:142877834-142879032	Exon 4 Cassette; Exon 4 inclusion	rs4736347	142883625	T/C	0.7198	0.0498318	2.60902e-30	0.640172	0.502365	0.0443924
chr8:142877834-142879032	Exon 4 Cassette; Exon 4 inclusion	rs62525054	142885186	T/C	0.7198	0.0498318	2.60902e-30	0.640172	0.502365	0.0443924
chr8:142877834-142879032	Exon 4 Cassette; Exon 4 inclusion	rs10096146	142885751	T/G	0.7198	0.0498318	2.60902e-30	0.640172	0.502365	0.0443924
chr8:142877834-142879032	Exon 4 Cassette; Exon 4 inclusion	rs4736349	142886016	C/T	0.7198	0.0498318	2.60902e-30	0.640172	0.502365	0.0443924
chr8:142877834-142879032	Exon 4 Cassette; Exon 4 inclusion	rs4736351	142887995	A/C	0.7198	0.0498318	2.60902e-30	0.640172	0.502365	0.0443924
chr8:142877834-142879032	Exon 4 Cassette; Exon 4 inclusion	rs12680371	142888396	C/G	0.7198	0.0498318	2.60902e-30	0.640172	0.502365	0.0443924
chr8:142877834-142879032	Exon 4 Cassette; Exon 4 inclusion	rs12375322	142882155	A/C	NA	0.0493517	3.27113e-30	0.652679	0.501277	0.0453584
chr8:142877834-142879032	Exon 4 Cassette; Exon 4 inclusion	rs10104061	142885746	G/T	0.6754	0.0493517	3.27113e-30	0.652679	0.501277	0.0453584
chr8:142877834-142879032	Exon 4 Cassette; Exon 4 inclusion	rs10956995	142888115	C/T	0.6754	0.0493517	3.27113e-30	0.652679	0.501277	0.0453584
chr8:142877834-142879032	Exon 4 Cassette; Exon 4 inclusion	rs62525051	142882493	T/C	0.6754	0.0502101	4.71223e-30	0.649899	0.499514	0.0453246
chr8:142877834-142879032	Exon 4 Cassette; Exon 4 inclusion	rs12678054	142884284	C/T	0.6754	0.0502101	4.71223e-30	0.649899	0.499514	0.0453246
chr8:142875381-142875712	Exon 9 Alt 3'ss; Long exon 9	rs10097914	142868099	T/A	0.8308	-0.219984	5.61931e-30	-0.688717	0.498662	0.0481138
chr8:142875381-142875712	Exon 9 Alt 3'ss; Long exon 9	rs7016088	142868610	G/A	0.8138	-0.219984	5.61931e-30	-0.688717	0.498662	0.0481138
chr8:142875381-142875712	Exon 9 Alt 3'ss; Long exon 9	rs7005638	142868798	T/C	0.8138	-0.219984	5.61931e-30	-0.688717	0.498662	0.0481138
chr8:142875381-142875712	Exon 9 Alt 3'ss; Long exon 9	rs4548164	142869085	G/A	0.8138	-0.219984	5.61931e-30	-0.688717	0.498662	0.0481138
chr8:142875381-142875712	Exon 9 Alt 3'ss; Long exon 9	rs4581033	142869282	A/C	0.8308	-0.219984	5.61931e-30	-0.688717	0.498662	0.0481138
chr8:142877835-142879031	Exon 4 Cassette; Intron 3 retention	rs6392	142875509	T/C	0.8308	0.179684	1.26426e-29	0.673251	0.494718	0.0474057
chr8:142877835-142879031	Exon 4 Cassette; Intron 3 retention	rs6391	142875549	A/G	0.8308	0.179684	1.26426e-29	0.673251	0.494718	0.0474057
chr8:142877835-142879031	Exon 4 Cassette; Intron 3 retention	rs10105643	142876470	A/C	0.8308	0.179684	1.26426e-29	0.673251	0.494718	0.0474057
chr8:142877835-142879031	Exon 4 Cassette; Intron 3 retention	rs7818953	142877873	T/C	0.7033	0.179684	1.26426e-29	0.673251	0.494718	0.0474057
chr8:142877835-142879031	Exon 4 Cassette; Intron 3 retention	rs142570922	142881701	A/C	NA	0.179684	1.26426e-29	0.673251	0.494718	0.0474057
chr8:142877835-142879031	Exon 4 Cassette; Intron 3 retention	rs10103405	142887215	T/C	0.8481	0.179684	1.26426e-29	0.673251	0.494718	0.0474057
chr8:142875381-142875712	Exon 9 Alt 3'ss; Long exon 9	rs10690160	142866580	C/CTG	0.8138	-0.21991	1.33521e-29	-0.685079	0.494452	0.0482643
chr8:142875381-142875712	Exon 9 Alt 3'ss; Long exon 9	rs4537287	142869370	C/T	0.8308	-0.21991	1.33521e-29	-0.685079	0.494452	0.0482643
chr8:142875381-142875712	Exon 9 Alt 3'ss; Long exon 9	rs10093618	142870798	G/A	0.8308	-0.21991	1.33521e-29	-0.685079	0.494452	0.0482643
chr8:142875381-142875712	Exon 9 Alt 3'ss; Long exon 9	rs4736312	142872521	A/C	0.8308	-0.21991	1.33521e-29	-0.685079	0.494452	0.0482643
chr8:142875381-142875712	Exon 9 Alt 3'ss; Long exon 9	rs1134096	142872807	C/A	0.8308	-0.21991	1.33521e-29	-0.685079	0.494452	0.0482643
chr8:142875381-142875712	Exon 9 Alt 3'ss; Long exon 9	rs1134095	142872874	G/A	0.8308	-0.21991	1.33521e-29	-0.685079	0.494452	0.0482643
chr8:142875381-142875712	Exon 9 Alt 3'ss; Long exon 9	rs7003319	142873331	T/C	0.8308	-0.21991	1.33521e-29	-0.685079	0.494452	0.0482643
chr8:142875381-142875712	Exon 9 Alt 3'ss; Long exon 9	rs5017238	142873353	G/A	0.8308	-0.21991	1.33521e-29	-0.685079	0.494452	0.0482643
chr8:142875381-142875712	Exon 9 Alt 3'ss; Long exon 9	rs5304	142873635	C/T	0.8308	-0.21991	1.33521e-29	-0.685079	0.494452	0.0482643
chr8:142875381-142875712	Exon 9 Alt 3'ss; Long exon 9	rs5299	142874055	T/C	0.8308	-0.21991	1.33521e-29	-0.685079	0.494452	0.0482643
chr8:142875381-142875712	Exon 9 Alt 3'ss; Long exon 9	rs4310186	142874831	G/C	0.8308	-0.21991	1.33521e-29	-0.685079	0.494452	0.0482643
chr8:142875381-142875712	Exon 9 Alt 3'ss; Long exon 9	rs6471570	142875989	A/C	0.8308	-0.21991	1.33521e-29	-0.685079	0.494452	0.0482643
chr8:142875381-142875712	Exon 9 Alt 3'ss; Long exon 9	rs12674916	142876542	G/A	0.5494	-0.201507	1.35593e-29	-0.705049	0.494376	0.0496787
chr8:142877835-142879031	Exon 4 Cassette; Intron 3 retention	rs12543598	142873902	T/G	0.8113	0.1802	1.58352e-29	0.672004	0.493619	0.0474222
chr8:142875381-142875712	Exon 9 Alt 3'ss; Long exon 9	rs7822986	142876440	G/A	0.8308	-0.219833	1.64728e-29	-0.687941	0.493425	0.0485656
chr8:142877834-142879032	Exon 4 Cassette; Exon 4 inclusion	rs5283	142879181	G/A	0.69	0.0492281	1.81036e-29	0.648747	0.492963	0.045841
chr8:142875381-142875712	Exon 9 Alt 3'ss; Long exon 9	rs10956991	142876563	A/C	0.7735	-0.219982	1.8204e-29	-0.68864	0.492936	0.0486626
chr8:142875381-142875712	Exon 9 Alt 3'ss; Long exon 9	rs7818826	142877834	T/C	0.7647	-0.204403	2.14501e-29	-0.694078	0.492132	0.0491258
chr8:142875381-142875712	Exon 9 Alt 3'ss; Long exon 9	rs149845727	142881671	C/T	0.98	-0.204403	2.14501e-29	-0.694078	0.492132	0.0491258
chr8:142875381-142875712	Exon 9 Alt 3'ss; Long exon 9	rs60775683	142883064	T/C	0.98	-0.204403	2.14501e-29	-0.694078	0.492132	0.0491258
chr8:142875381-142875712	Exon 9 Alt 3'ss; Long exon 9	rs56817659	142884018	A/ACT	0.98	-0.204403	2.14501e-29	-0.694078	0.492132	0.0491258
chr8:142877835-142879031	Exon 4 Cassette; Intron 3 retention	rs7016594	142868936	G/A	0.8138	0.184005	2.28903e-29	0.662196	0.491812	0.0468992
chr8:142877835-142879031	Exon 4 Cassette; Intron 3 retention	rs5303	142873679	A/G	0.8308	0.184005	2.28903e-29	0.662196	0.491812	0.0468992
chr8:142877835-142879031	Exon 4 Cassette; Intron 3 retention	rs6395	142875392	A/C	0.8308	0.184005	2.28903e-29	0.662196	0.491812	0.0468992
chr8:142877835-142879031	Exon 4 Cassette; Intron 3 retention	rs6471572	142883848	G/C	0.8481	0.184005	2.28903e-29	0.662196	0.491812	0.0468992
chr8:142877835-142879031	Exon 4 Cassette; Intron 3 retention	rs7388251	142887792	T/C	0.8481	0.184005	2.28903e-29	0.662196	0.491812	0.0468992
chr8:142877835-142879031	Exon 4 Cassette; Intron 3 retention	rs4736311	142871284	A/G	0.8308	0.184576	2.90152e-29	0.661304	0.490647	0.0469453
chr8:142877834-142879032	Exon 4 Cassette; Exon 4 inclusion	rs10097914	142868099	T/A	0.8308	0.0484619	4.33257e-29	0.640589	0.488671	0.045655
chr8:142877834-142879032	Exon 4 Cassette; Exon 4 inclusion	rs7016088	142868610	G/A	0.8138	0.0484619	4.33257e-29	0.640589	0.488671	0.045655
chr8:142877834-142879032	Exon 4 Cassette; Exon 4 inclusion	rs7005638	142868798	T/C	0.8138	0.0484619	4.33257e-29	0.640589	0.488671	0.045655
chr8:142877834-142879032	Exon 4 Cassette; Exon 4 inclusion	rs4548164	142869085	G/A	0.8138	0.0484619	4.33257e-29	0.640589	0.488671	0.045655
chr8:142877834-142879032	Exon 4 Cassette; Exon 4 inclusion	rs4581033	142869282	A/C	0.8308	0.0484619	4.33257e-29	0.640589	0.488671	0.045655
chr8:142877834-142879032	Exon 4 Cassette; Exon 4 inclusion	rs4537287	142869370	C/T	0.8308	0.0485933	5.81578e-29	0.638958	0.487214	0.0456717
chr8:142877834-142879032	Exon 4 Cassette; Exon 4 inclusion	rs10093618	142870798	G/A	0.8308	0.0485933	5.81578e-29	0.638958	0.487214	0.0456717
chr8:142877834-142879032	Exon 4 Cassette; Exon 4 inclusion	rs4736312	142872521	A/C	0.8308	0.0485933	5.81578e-29	0.638958	0.487214	0.0456717
chr8:142877834-142879032	Exon 4 Cassette; Exon 4 inclusion	rs1134096	142872807	C/A	0.8308	0.0485933	5.81578e-29	0.638958	0.487214	0.0456717
chr8:142877834-142879032	Exon 4 Cassette; Exon 4 inclusion	rs1134095	142872874	G/A	0.8308	0.0485933	5.81578e-29	0.638958	0.487214	0.0456717
chr8:142877834-142879032	Exon 4 Cassette; Exon 4 inclusion	rs7003319	142873331	T/C	0.8308	0.0485933	5.81578e-29	0.638958	0.487214	0.0456717
chr8:142877834-142879032	Exon 4 Cassette; Exon 4 inclusion	rs5017238	142873353	G/A	0.8308	0.0485933	5.81578e-29	0.638958	0.487214	0.0456717
chr8:142877834-142879032	Exon 4 Cassette; Exon 4 inclusion	rs5304	142873635	C/T	0.8308	0.0485933	5.81578e-29	0.638958	0.487214	0.0456717
chr8:142877834-142879032	Exon 4 Cassette; Exon 4 inclusion	rs5299	142874055	T/C	0.8308	0.0485933	5.81578e-29	0.638958	0.487214	0.0456717
chr8:142877834-142879032	Exon 4 Cassette; Exon 4 inclusion	rs4310186	142874831	G/C	0.8308	0.0485933	5.81578e-29	0.638958	0.487214	0.0456717
chr8:142877834-142879032	Exon 4 Cassette; Exon 4 inclusion	rs6471570	142875989	A/C	0.8308	0.0485933	5.81578e-29	0.638958	0.487214	0.0456717
chr8:142877834-142879032	Exon 4 Cassette; Exon 4 inclusion	rs7822986	142876440	G/A	0.8308	0.0485682	9.0707e-29	0.640838	0.485008	0.0460088
chr8:142877834-142879032	Exon 4 Cassette; Exon 4 inclusion	rs10956991	142876563	A/C	0.7735	0.0481584	7.25916e-28	0.634856	0.474557	0.0465436
chr8:142877835-142879031	Exon 4 Cassette; Intron 3 retention	rs7833415	142878751	G/C	0.69	0.17919	7.48154e-28	0.650382	0.474404	0.0476965
chr8:142877834-142879032	Exon 4 Cassette; Exon 4 inclusion	rs4736346	142870433	C/A	0.5759	0.0463172	1.59715e-27	0.620052	0.470541	0.0458261
chr8:142877834-142879032	Exon 4 Cassette; Exon 4 inclusion	rs5301	142873857	T/C	0.5759	0.0463172	1.59715e-27	0.620052	0.470541	0.0458261
chr8:142875381-142875712	Exon 9 Alt 3'ss; Long exon 9	rs6410	142879589	T/C	1	-0.203259	2.19094e-27	-0.678448	0.468922	0.0503051
chr8:142877834-142879032	Exon 4 Cassette; Exon 4 inclusion	rs4736311	142871284	A/G	0.8308	0.0466387	3.05655e-27	0.628009	0.467212	0.0467253
chr8:142877834-142879032	Exon 4 Cassette; Exon 4 inclusion	rs7016594	142868936	G/A	0.8138	0.0465377	4.20752e-27	0.627002	0.465565	0.0468051
chr8:142877834-142879032	Exon 4 Cassette; Exon 4 inclusion	rs5303	142873679	A/G	0.8308	0.0465377	4.20752e-27	0.627002	0.465565	0.0468051
chr8:142877834-142879032	Exon 4 Cassette; Exon 4 inclusion	rs6395	142875392	A/C	0.8308	0.0465377	4.20752e-27	0.627002	0.465565	0.0468051
chr8:142877834-142879032	Exon 4 Cassette; Exon 4 inclusion	rs6471572	142883848	G/C	0.8481	0.0465377	4.20752e-27	0.627002	0.465565	0.0468051
chr8:142877834-142879032	Exon 4 Cassette; Exon 4 inclusion	rs7388251	142887792	T/C	0.8481	0.0465377	4.20752e-27	0.627002	0.465565	0.0468051
chr8:142875381-142875712	Exon 9 Alt 3'ss; Long exon 9	rs10098023	142868188	T/C	0.8138	-0.217133	7.75558e-27	-0.661007	0.4624	0.0496584
chr8:142875381-142875712	Exon 9 Alt 3'ss; Long exon 9	rs6387	142877011	C/T	0.98	-0.19952	1.10143e-26	-0.671849	0.460577	0.0506585
chr8:142877834-142879032	Exon 4 Cassette; Exon 4 inclusion	rs6392	142875509	T/C	0.8308	0.0458409	9.09205e-26	0.624512	0.449471	0.0481555
chr8:142877834-142879032	Exon 4 Cassette; Exon 4 inclusion	rs6391	142875549	A/G	0.8308	0.0458409	9.09205e-26	0.624512	0.449471	0.0481555
chr8:142877834-142879032	Exon 4 Cassette; Exon 4 inclusion	rs10105643	142876470	A/C	0.8308	0.0458409	9.09205e-26	0.624512	0.449471	0.0481555
chr8:142877834-142879032	Exon 4 Cassette; Exon 4 inclusion	rs7818953	142877873	T/C	0.7033	0.0458409	9.09205e-26	0.624512	0.449471	0.0481555
chr8:142877834-142879032	Exon 4 Cassette; Exon 4 inclusion	rs142570922	142881701	A/C	NA	0.0458409	9.09205e-26	0.624512	0.449471	0.0481555
chr8:142877834-142879032	Exon 4 Cassette; Exon 4 inclusion	rs10103405	142887215	T/C	0.8481	0.0458409	9.09205e-26	0.624512	0.449471	0.0481555
chr8:142877834-142879032	Exon 4 Cassette; Exon 4 inclusion	rs7833415	142878751	G/C	0.69	0.0466725	1.31468e-25	0.614733	0.447509	0.04759
chr8:142877834-142879032	Exon 4 Cassette; Exon 4 inclusion	rs12543598	142873902	T/G	0.8113	0.0459323	1.51187e-25	0.622167	0.446763	0.0482382
chr8:142877834-142879032	Exon 4 Cassette; Exon 4 inclusion	rs10098023	142868188	T/C	0.8138	0.0465916	1.64799e-25	0.610162	0.446301	0.0473515
chr8:142875381-142875712	Exon 9 Alt 3'ss; Long exon 9	rs4736347	142883625	T/C	0.7198	-0.168581	6.88069e-22	-0.607921	0.399934	0.0518823
chr8:142875381-142875712	Exon 9 Alt 3'ss; Long exon 9	rs62525054	142885186	T/C	0.7198	-0.168581	6.88069e-22	-0.607921	0.399934	0.0518823
chr8:142875381-142875712	Exon 9 Alt 3'ss; Long exon 9	rs4736346	142870433	C/A	0.5759	-0.190166	1.84161e-21	-0.604034	0.394212	0.0521702
chr8:142875381-142875712	Exon 9 Alt 3'ss; Long exon 9	rs5301	142873857	T/C	0.5759	-0.190166	1.84161e-21	-0.604034	0.394212	0.0521702
chr8:142875381-142875712	Exon 9 Alt 3'ss; Long exon 9	rs6471571	142883449	A/G	0.6754	-0.154564	5.93343e-19	-0.586461	0.359555	0.0545336
chr8:142875381-142875712	Exon 9 Alt 3'ss; Long exon 9	rs12375322	142882155	A/C	NA	-0.157867	1.20254e-18	-0.584729	0.355185	0.0548923
chr8:142875381-142875712	Exon 9 Alt 3'ss; Long exon 9	rs62525051	142882493	T/C	0.6754	-0.160509	4.66825e-18	-0.576265	0.346713	0.0551133
chr8:142875381-142875712	Exon 9 Alt 3'ss; Long exon 9	rs12678054	142884284	C/T	0.6754	-0.160509	4.66825e-18	-0.576265	0.346713	0.0551133
chr8:142875381-142875712	Exon 9 Alt 3'ss; Long exon 9	rs5283	142879181	G/A	0.69	-0.157283	5.11686e-18	-0.578572	0.346135	0.0554045
chr8:142875154-142875234	Exon 10 Cassette; Exon 10 inclusion	rs4736346	142870433	C/A	0.5759	0.09287	2.30407e-17	0.521573	0.3366	0.0510167
chr8:142875154-142875234	Exon 10 Cassette; Exon 10 inclusion	rs5301	142873857	T/C	0.5759	0.09287	2.30407e-17	0.521573	0.3366	0.0510167
chr8:142875381-142875712	Exon 9 Alt 3'ss; Long exon 9	rs7833415	142878751	G/C	0.69	-0.146349	8.60322e-16	-0.547264	0.313104	0.056476
chr8:142875154-142875234	Exon 10 Cassette; Exon 10 inclusion	rs4736309	142866164	A/G	0.7971	0.093165	4.3917e-15	0.503681	0.302262	0.0533183
chr8:142875154-142875234	Exon 10 Cassette; Exon 10 inclusion	rs4736347	142883625	T/C	0.7198	0.083102	6.85015e-15	0.491418	0.299277	0.0523908
chr8:142875154-142875234	Exon 10 Cassette; Exon 10 inclusion	rs62525054	142885186	T/C	0.7198	0.083102	6.85015e-15	0.491418	0.299277	0.0523908
chr8:142875154-142875234	Exon 10 Cassette; Exon 10 inclusion	rs5283	142879181	G/A	0.69	0.081157	7.22377e-15	0.502428	0.298919	0.0536101
chr8:142875154-142875234	Exon 10 Cassette; Exon 10 inclusion	rs12375322	142882155	A/C	NA	0.080392	1.08991e-14	0.498932	0.296145	0.0535917
chr8:142875154-142875234	Exon 10 Cassette; Exon 10 inclusion	rs62525051	142882493	T/C	0.6754	0.081019	1.41305e-14	0.496204	0.294388	0.0535241
chr8:142875154-142875234	Exon 10 Cassette; Exon 10 inclusion	rs12678054	142884284	C/T	0.6754	0.081019	1.41305e-14	0.496204	0.294388	0.0535241
chr8:142875154-142875234	Exon 10 Cassette; Exon 10 inclusion	rs7833415	142878751	G/C	0.69	0.07398	5.66013e-13	0.473978	0.268959	0.0544442
chr8:142875154-142875234	Exon 10 Cassette; Exon 10 inclusion	rs12543598	142873902	T/G	0.8113	0.090502	1.09155e-12	0.475971	0.264343	0.0553224
chr8:142875154-142875234	Exon 10 Cassette; Exon 10 inclusion	rs6988323	142865067	T/C	0.8138	0.089925	1.15674e-12	0.475955	0.263934	0.0553787
chr8:142875154-142875234	Exon 10 Cassette; Exon 10 inclusion	rs6392	142875509	T/C	0.8308	0.089925	1.15674e-12	0.475955	0.263934	0.0553787
chr8:142875154-142875234	Exon 10 Cassette; Exon 10 inclusion	rs6391	142875549	A/G	0.8308	0.089925	1.15674e-12	0.475955	0.263934	0.0553787
chr8:142875154-142875234	Exon 10 Cassette; Exon 10 inclusion	rs10105643	142876470	A/C	0.8308	0.089925	1.15674e-12	0.475955	0.263934	0.0553787
chr8:142875154-142875234	Exon 10 Cassette; Exon 10 inclusion	rs7818953	142877873	T/C	0.7033	0.089925	1.15674e-12	0.475955	0.263934	0.0553787
chr8:142875154-142875234	Exon 10 Cassette; Exon 10 inclusion	rs142570922	142881701	A/C	NA	0.089925	1.15674e-12	0.475955	0.263934	0.0553787
chr8:142875154-142875234	Exon 10 Cassette; Exon 10 inclusion	rs6471571	142883449	A/G	0.6754	0.077749	1.98207e-12	0.466134	0.260126	0.0547727
chr8:142875154-142875234	Exon 10 Cassette; Exon 10 inclusion	rs4736311	142871284	A/G	0.8308	0.091418	4.20761e-12	0.461225	0.254772	0.0549602
chr8:142875154-142875234	Exon 10 Cassette; Exon 10 inclusion	rs7016594	142868936	G/A	0.8138	0.090808	5.72463e-12	0.459303	0.252571	0.0550502
chr8:142875154-142875234	Exon 10 Cassette; Exon 10 inclusion	rs5303	142873679	A/G	0.8308	0.090808	5.72463e-12	0.459303	0.252571	0.0550502
chr8:142875154-142875234	Exon 10 Cassette; Exon 10 inclusion	rs6395	142875392	A/C	0.8308	0.090808	5.72463e-12	0.459303	0.252571	0.0550502
chr8:142875154-142875234	Exon 10 Cassette; Exon 10 inclusion	rs6471572	142883848	G/C	0.8481	0.090808	5.72463e-12	0.459303	0.252571	0.0550502
chr8:142875154-142875234	Exon 10 Cassette; Exon 10 inclusion	rs10956991	142876563	A/C	0.7735	0.086735	3.53437e-11	0.448489	0.239434	0.0556922
chr8:142875154-142875234	Exon 10 Cassette; Exon 10 inclusion	rs10098023	142868188	T/C	0.8138	0.082367	9.25375e-10	0.42151	0.215327	0.0560622
chr8:142875154-142875234	Exon 10 Cassette; Exon 10 inclusion	rs6995180	142865013	G/C	0.8138	0.085652	1.00685e-09	0.421843	0.214694	0.0562116
chr8:142875154-142875234	Exon 10 Cassette; Exon 10 inclusion	rs10690160	142866580	C/CTG	0.8138	0.085652	1.00685e-09	0.421843	0.214694	0.0562116
chr8:142875154-142875234	Exon 10 Cassette; Exon 10 inclusion	rs4537287	142869370	C/T	0.8308	0.085652	1.00685e-09	0.421843	0.214694	0.0562116
chr8:142875154-142875234	Exon 10 Cassette; Exon 10 inclusion	rs10093618	142870798	G/A	0.8308	0.085652	1.00685e-09	0.421843	0.214694	0.0562116
chr8:142875154-142875234	Exon 10 Cassette; Exon 10 inclusion	rs4736312	142872521	A/C	0.8308	0.085652	1.00685e-09	0.421843	0.214694	0.0562116
chr8:142875154-142875234	Exon 10 Cassette; Exon 10 inclusion	rs1134096	142872807	C/A	0.8308	0.085652	1.00685e-09	0.421843	0.214694	0.0562116
chr8:142875154-142875234	Exon 10 Cassette; Exon 10 inclusion	rs1134095	142872874	G/A	0.8308	0.085652	1.00685e-09	0.421843	0.214694	0.0562116
chr8:142875154-142875234	Exon 10 Cassette; Exon 10 inclusion	rs7003319	142873331	T/C	0.8308	0.085652	1.00685e-09	0.421843	0.214694	0.0562116
chr8:142875154-142875234	Exon 10 Cassette; Exon 10 inclusion	rs5017238	142873353	G/A	0.8308	0.085652	1.00685e-09	0.421843	0.214694	0.0562116
chr8:142875154-142875234	Exon 10 Cassette; Exon 10 inclusion	rs5304	142873635	C/T	0.8308	0.085652	1.00685e-09	0.421843	0.214694	0.0562116
chr8:142875154-142875234	Exon 10 Cassette; Exon 10 inclusion	rs5299	142874055	T/C	0.8308	0.085652	1.00685e-09	0.421843	0.214694	0.0562116
chr8:142875154-142875234	Exon 10 Cassette; Exon 10 inclusion	rs4310186	142874831	G/C	0.8308	0.085652	1.00685e-09	0.421843	0.214694	0.0562116
chr8:142875154-142875234	Exon 10 Cassette; Exon 10 inclusion	rs6471570	142875989	A/C	0.8308	0.085652	1.00685e-09	0.421843	0.214694	0.0562116
chr8:142875154-142875234	Exon 10 Cassette; Exon 10 inclusion	rs10097914	142868099	T/A	0.8308	0.084994	1.13779e-09	0.421386	0.213777	0.056304
chr8:142875154-142875234	Exon 10 Cassette; Exon 10 inclusion	rs7016088	142868610	G/A	0.8138	0.084994	1.13779e-09	0.421386	0.213777	0.056304
chr8:142875154-142875234	Exon 10 Cassette; Exon 10 inclusion	rs7005638	142868798	T/C	0.8138	0.084994	1.13779e-09	0.421386	0.213777	0.056304
chr8:142875154-142875234	Exon 10 Cassette; Exon 10 inclusion	rs4548164	142869085	G/A	0.8138	0.084994	1.13779e-09	0.421386	0.213777	0.056304
chr8:142875154-142875234	Exon 10 Cassette; Exon 10 inclusion	rs4581033	142869282	A/C	0.8308	0.084994	1.13779e-09	0.421386	0.213777	0.056304
chr8:142875154-142875234	Exon 10 Cassette; Exon 10 inclusion	rs7822986	142876440	G/A	0.8308	0.086201	1.5276e-09	0.420942	0.211563	0.0566177
chr8:142875154-142875234	Exon 10 Cassette; Exon 10 inclusion	rs12674916	142876542	G/A	0.5494	0.074914	4.97841e-08	0.402972	0.184946	0.0589402
chr8:142875154-142875234	Exon 10 Cassette; Exon 10 inclusion	rs6387	142877011	C/T	0.98	0.076057	2.53166e-07	0.383936	0.172247	0.0586408
chr8:142875154-142875234	Exon 10 Cassette; Exon 10 inclusion	rs6410	142879589	T/C	1	0.076589	3.39214e-07	0.381664	0.169943	0.058769
chr8:142875154-142875234	Exon 10 Cassette; Exon 10 inclusion	rs4609179	142878141	G/A	0.98	0.074537	3.85983e-07	0.376874	0.168925	0.058242
chr8:142875154-142875234	Exon 10 Cassette; Exon 10 inclusion	rs7818826	142877834	T/C	0.7647	0.07652	8.86295e-07	0.372519	0.162344	0.0589562
chr8:142875154-142875234	Exon 10 Cassette; Exon 10 inclusion	rs149845727	142881671	C/T	0.98	0.07652	8.86295e-07	0.372519	0.162344	0.0589562
chr8:142875154-142875234	Exon 10 Cassette; Exon 10 inclusion	rs60775683	142883064	T/C	0.98	0.07652	8.86295e-07	0.372519	0.162344	0.0589562
chr8:142875154-142875234	Exon 10 Cassette; Exon 10 inclusion	rs56817659	142884018	A/ACT	0.98	0.07652	8.86295e-07	0.372519	0.162344	0.0589562
chr8:142879480-142879575	Exon 2 Cassette; Exon 2 inclusion	rs4736346	142870433	C/A	0.5759	0.0478	0.00173514	0.224717	0.100343	0.046881
chr8:142879480-142879575	Exon 2 Cassette; Exon 2 inclusion	rs5301	142873857	T/C	0.5759	0.0478	0.00173514	0.224717	0.100343	0.046881
chr8:142879480-142879575	Exon 2 Cassette; Exon 2 inclusion	rs6471571	142883449	A/G	0.6754	0.041285	0.00280828	0.223795	0.0962935	0.0477675
chr8:142879480-142879575	Exon 2 Cassette; Exon 2 inclusion	rs7833415	142878751	G/C	0.69	0.040154	0.0132317	0.208004	0.0831849	0.0481122
chr8:142879480-142879575	Exon 2 Cassette; Exon 2 inclusion	rs5283	142879181	G/A	0.69	0.043812	0.0136946	0.20878	0.0828933	0.0483845
chr8:142879480-142879575	Exon 2 Cassette; Exon 2 inclusion	rs12375322	142882155	A/C	NA	0.043838	0.0239786	0.202225	0.0781314	0.0483976
chr8:142879480-142879575	Exon 2 Cassette; Exon 2 inclusion	rs10104061	142885746	G/T	0.6754	0.043838	0.0239786	0.202225	0.0781314	0.0483976
chr8:142879480-142879575	Exon 2 Cassette; Exon 2 inclusion	rs10956995	142888115	C/T	0.6754	0.043838	0.0239786	0.202225	0.0781314	0.0483976
chr8:142879480-142879575	Exon 2 Cassette; Exon 2 inclusion	rs62525051	142882493	T/C	0.6754	0.040792	0.0267273	0.200523	0.0772078	0.0483005
chr8:142879480-142879575	Exon 2 Cassette; Exon 2 inclusion	rs12678054	142884284	C/T	0.6754	0.040792	0.0267273	0.200523	0.0772078	0.0483005
chr8:142879480-142879575	Exon 2 Cassette; Exon 2 inclusion	rs4736347	142883625	T/C	0.7198	0.037894	0.105161	0.18144	0.0655196	0.0477419
chr8:142879480-142879575	Exon 2 Cassette; Exon 2 inclusion	rs62525054	142885186	T/C	0.7198	0.037894	0.105161	0.18144	0.0655196	0.0477419
chr8:142879480-142879575	Exon 2 Cassette; Exon 2 inclusion	rs10096146	142885751	T/G	0.7198	0.037894	0.105161	0.18144	0.0655196	0.0477419
chr8:142879480-142879575	Exon 2 Cassette; Exon 2 inclusion	rs4736349	142886016	C/T	0.7198	0.037894	0.105161	0.18144	0.0655196	0.0477419
chr8:142879480-142879575	Exon 2 Cassette; Exon 2 inclusion	rs4736351	142887995	A/C	0.7198	0.037894	0.105161	0.18144	0.0655196	0.0477419
chr8:142879480-142879575	Exon 2 Cassette; Exon 2 inclusion	rs12680371	142888396	C/G	0.7198	0.037894	0.105161	0.18144	0.0655196	0.0477419
chr8:142875381-142875712	Exon 9 Alt 3'ss; Long exon 9	rs140465798	142885483	ATTGAG/A	0.1957	0.138974	0.131923	0.261671	0.0635811	0.0699669
chr8:142877222-142879032	Exon 4 Cassette; Exon 4 skipping	rs140465798	142885483	ATTGAG/A	0.1957	0.190615	0.617975	0.225599	0.0503747	0.0682454
chr8:142877835-142879031	Exon 4 Cassette; Intron 3 retention	rs140465798	142885483	ATTGAG/A	0.1957	-0.153452	0.925306	-0.217043	0.0469277	0.0681494
chr8:142875154-142875234	Exon 10 Cassette; Exon 10 inclusion	rs11787475	142864807	T/G	0.1819	-0.027442	1	-0.12028	0.0153842	0.0670429
chr8:142877834-142879032	Exon 4 Cassette; Exon 4 inclusion	rs140465798	142885483	ATTGAG/A	0.1957	-0.0369821	1	-0.155573	0.0254578	0.0670643
chr8:142879480-142879575	Exon 2 Cassette; Exon 2 inclusion	rs4581033	142869282	A/C	0.8308	0.008444	1	0.0478007	0.00441776	0.0499963
chr8:142879480-142879575	Exon 2 Cassette; Exon 2 inclusion	rs4537287	142869370	C/T	0.8308	0.00982	1	0.048658	0.00458734	0.0499392
chr8:142879480-142879575	Exon 2 Cassette; Exon 2 inclusion	rs10093618	142870798	G/A	0.8308	0.00982	1	0.048658	0.00458734	0.0499392
chr8:142879480-142879575	Exon 2 Cassette; Exon 2 inclusion	rs4736311	142871284	A/G	0.8308	0.006525	1	0.0517416	0.00514918	0.050109
chr8:142879480-142879575	Exon 2 Cassette; Exon 2 inclusion	rs4736312	142872521	A/C	0.8308	0.00982	1	0.048658	0.00458734	0.0499392
chr8:142879480-142879575	Exon 2 Cassette; Exon 2 inclusion	rs1134096	142872807	C/A	0.8308	0.00982	1	0.048658	0.00458734	0.0499392
chr8:142879480-142879575	Exon 2 Cassette; Exon 2 inclusion	rs1134095	142872874	G/A	0.8308	0.00982	1	0.048658	0.00458734	0.0499392
chr8:142879480-142879575	Exon 2 Cassette; Exon 2 inclusion	rs7003319	142873331	T/C	0.8308	0.00982	1	0.048658	0.00458734	0.0499392
chr8:142879480-142879575	Exon 2 Cassette; Exon 2 inclusion	rs5017238	142873353	G/A	0.8308	0.00982	1	0.048658	0.00458734	0.0499392
chr8:142879480-142879575	Exon 2 Cassette; Exon 2 inclusion	rs5304	142873635	C/T	0.8308	0.00982	1	0.048658	0.00458734	0.0499392
chr8:142879480-142879575	Exon 2 Cassette; Exon 2 inclusion	rs5303	142873679	A/G	0.8308	0.005248	1	0.0508297	0.00496768	0.0501217
chr8:142879480-142879575	Exon 2 Cassette; Exon 2 inclusion	rs12543598	142873902	T/G	0.8113	0.00464	1	0.0559307	0.00586192	0.0507481
chr8:142879480-142879575	Exon 2 Cassette; Exon 2 inclusion	rs5299	142874055	T/C	0.8308	0.00982	1	0.048658	0.00458734	0.0499392
chr8:142879480-142879575	Exon 2 Cassette; Exon 2 inclusion	rs4310186	142874831	G/C	0.8308	0.00982	1	0.048658	0.00458734	0.0499392
chr8:142879480-142879575	Exon 2 Cassette; Exon 2 inclusion	rs6395	142875392	A/C	0.8308	0.005248	1	0.0508297	0.00496768	0.0501217
chr8:142879480-142879575	Exon 2 Cassette; Exon 2 inclusion	rs6392	142875509	T/C	0.8308	0.003414	1	0.0542109	0.00549883	0.0507949
chr8:142879480-142879575	Exon 2 Cassette; Exon 2 inclusion	rs6391	142875549	A/G	0.8308	0.003414	1	0.0542109	0.00549883	0.0507949
chr8:142879480-142879575	Exon 2 Cassette; Exon 2 inclusion	rs6471570	142875989	A/C	0.8308	0.00982	1	0.048658	0.00458734	0.0499392
chr8:142879480-142879575	Exon 2 Cassette; Exon 2 inclusion	rs7822986	142876440	G/A	0.8308	0.010077	1	0.0472357	0.00427827	0.0502078
chr8:142879480-142879575	Exon 2 Cassette; Exon 2 inclusion	rs10105643	142876470	A/C	0.8308	0.003414	1	0.0542109	0.00549883	0.0507949
chr8:142879480-142879575	Exon 2 Cassette; Exon 2 inclusion	rs12674916	142876542	G/A	0.5494	0.008523	1	0.061756	0.00697567	0.0513372
chr8:142879480-142879575	Exon 2 Cassette; Exon 2 inclusion	rs10956991	142876563	A/C	0.7735	0.009783	1	0.0593554	0.00673496	0.0502217
chr8:142879480-142879575	Exon 2 Cassette; Exon 2 inclusion	rs6387	142877011	C/T	0.98	0.00736	1	0.0429265	0.00345795	0.0507727
chr8:142879480-142879575	Exon 2 Cassette; Exon 2 inclusion	rs7818826	142877834	T/C	0.7647	0.004829	1	0.0307588	0.00177752	0.0507859
chr8:142879480-142879575	Exon 2 Cassette; Exon 2 inclusion	rs7818953	142877873	T/C	0.7033	0.003414	1	0.0542109	0.00549883	0.0507949
chr8:142879480-142879575	Exon 2 Cassette; Exon 2 inclusion	rs4609179	142878141	G/A	0.98	0.004773	1	0.03516	0.00236119	0.0503543
chr8:142879480-142879575	Exon 2 Cassette; Exon 2 inclusion	rs6410	142879589	T/C	1	0.001185	1	0.0297759	0.00166114	0.0508589
chr8:142879480-142879575	Exon 2 Cassette; Exon 2 inclusion	rs149845727	142881671	C/T	0.98	0.004829	1	0.0307588	0.00177752	0.0507859
chr8:142879480-142879575	Exon 2 Cassette; Exon 2 inclusion	rs142570922	142881701	A/C	NA	0.003414	1	0.0542109	0.00549883	0.0507949
chr8:142879480-142879575	Exon 2 Cassette; Exon 2 inclusion	rs60775683	142883064	T/C	0.98	0.004829	1	0.0307588	0.00177752	0.0507859
chr8:142879480-142879575	Exon 2 Cassette; Exon 2 inclusion	rs6471572	142883848	G/C	0.8481	0.005248	1	0.0508297	0.00496768	0.0501217
chr8:142879480-142879575	Exon 2 Cassette; Exon 2 inclusion	rs56817659	142884018	A/ACT	0.98	0.004829	1	0.0307588	0.00177752	0.0507859
chr8:142879480-142879575	Exon 2 Cassette; Exon 2 inclusion	rs140465798	142885483	ATTGAG/A	0.1957	0.006836	1	-0.0499232	0.00425631	0.0532018
chr8:142879480-142879575	Exon 2 Cassette; Exon 2 inclusion	rs10103405	142887215	T/C	0.8481	0.003414	1	0.0542109	0.00549883	0.0507949
chr8:142879480-142879575	Exon 2 Cassette; Exon 2 inclusion	rs10094447	142887229	C/T	0.98	0.005366	1	0.0275706	0.00142625	0.0508282
chr8:142879480-142879575	Exon 2 Cassette; Exon 2 inclusion	rs4736350	142887616	G/A	0.98	0.004829	1	0.0307588	0.00177752	0.0507859
chr8:142879480-142879575	Exon 2 Cassette; Exon 2 inclusion	rs7388251	142887792	T/C	0.8481	0.005248	1	0.0508297	0.00496768	0.0501217
