# Supplementary material for: CYP11B1 variants influence skeletal maturation via alternative splicing
Source: Commun Biol. 2021 Nov 9;4:1274. doi: 10.1038/s42003-021-02774-y (PMC8578655; doi:10.1038/s42003-021-02774-y)
Supplement: Supplementary file 8 — Supplementary Data 6 [file 42003_2021_2774_MOESM8_ESM.xlsx]

## Sheet: SuppData6
Splice junction coordinates	Which splice varation	SNP	BP	Alleles	LD_rs6410	dPSI	Adjusted P	B	Rsq	SE
chr8:142877222-142879032	Exon 4 Cassette; Exon 4 skipping	rs12674916	142876542	G/A	0.5494	-0.264832	9.05565e-29	-0.797365	0.680468	0.0498792
chr8:142877835-142879031	Exon 4 Cassette; Intron 3 retention	rs12674916	142876542	G/A	0.5494	0.212539	5.13069e-27	0.78288	0.658321	0.0514866
chr8:142875381-142875712	Exon 9 Alt 3'ss; Long exon 9	rs7016594	142868936	G/A	0.8138	-0.234118	7.78163e-27	-0.806795	0.655951	0.0533392
chr8:142875381-142875712	Exon 9 Alt 3'ss; Long exon 9	rs4736311	142871284	A/G	0.8308	-0.234118	7.78163e-27	-0.806795	0.655951	0.0533392
chr8:142875381-142875712	Exon 9 Alt 3'ss; Long exon 9	rs5303	142873679	A/G	0.8308	-0.234118	7.78163e-27	-0.806795	0.655951	0.0533392
chr8:142875381-142875712	Exon 9 Alt 3'ss; Long exon 9	rs6395	142875392	A/C	0.8308	-0.234118	7.78163e-27	-0.806795	0.655951	0.0533392
chr8:142875381-142875712	Exon 9 Alt 3'ss; Long exon 9	rs6471572	142883848	G/C	0.8481	-0.234118	7.78163e-27	-0.806795	0.655951	0.0533392
chr8:142877222-142879032	Exon 4 Cassette; Exon 4 skipping	rs6387	142877011	C/T	0.98	-0.267353	1.14215e-26	-0.793105	0.653753	0.0526897
chr8:142877222-142879032	Exon 4 Cassette; Exon 4 skipping	rs7818826	142877834	T/C	0.7647	-0.267353	1.14215e-26	-0.793105	0.653753	0.0526897
chr8:142877222-142879032	Exon 4 Cassette; Exon 4 skipping	rs4609179	142878141	G/A	0.98	-0.267353	1.14215e-26	-0.793105	0.653753	0.0526897
chr8:142877222-142879032	Exon 4 Cassette; Exon 4 skipping	rs149845727	142881671	C/T	0.98	-0.267353	1.14215e-26	-0.793105	0.653753	0.0526897
chr8:142877222-142879032	Exon 4 Cassette; Exon 4 skipping	rs60775683	142883064	T/C	0.98	-0.267353	1.14215e-26	-0.793105	0.653753	0.0526897
chr8:142877222-142879032	Exon 4 Cassette; Exon 4 skipping	rs56817659	142884018	A/ACT	0.98	-0.267353	1.14215e-26	-0.793105	0.653753	0.0526897
chr8:142877222-142879032	Exon 4 Cassette; Exon 4 skipping	rs4736350	142887616	G/A	0.98	-0.267353	1.14215e-26	-0.793105	0.653753	0.0526897
chr8:142877222-142879032	Exon 4 Cassette; Exon 4 skipping	rs10094447	142887229	C/T	0.98	-0.265211	3.05861e-26	-0.792604	0.648048	0.0533217
chr8:142877222-142879032	Exon 4 Cassette; Exon 4 skipping	rs10956991	142876563	A/C	0.7735	-0.243579	3.96088e-26	-0.816838	0.646535	0.0551344
chr8:142877222-142879032	Exon 4 Cassette; Exon 4 skipping	rs6410	142879589	T/C	1	-0.265992	7.00946e-26	-0.797865	0.64317	0.0542507
chr8:142877222-142879032	Exon 4 Cassette; Exon 4 skipping	rs10097914	142868099	T/A	0.8308	-0.241521	2.6585e-25	-0.793649	0.635191	0.0549058
chr8:142877222-142879032	Exon 4 Cassette; Exon 4 skipping	rs7016088	142868610	G/A	0.8138	-0.241521	2.6585e-25	-0.793649	0.635191	0.0549058
chr8:142877222-142879032	Exon 4 Cassette; Exon 4 skipping	rs7005638	142868798	T/C	0.8138	-0.241521	2.6585e-25	-0.793649	0.635191	0.0549058
chr8:142877222-142879032	Exon 4 Cassette; Exon 4 skipping	rs4548164	142869085	G/A	0.8138	-0.241521	2.6585e-25	-0.793649	0.635191	0.0549058
chr8:142877222-142879032	Exon 4 Cassette; Exon 4 skipping	rs4581033	142869282	A/C	0.8308	-0.241521	2.6585e-25	-0.793649	0.635191	0.0549058
chr8:142877222-142879032	Exon 4 Cassette; Exon 4 skipping	rs4537287	142869370	C/T	0.8308	-0.241521	2.6585e-25	-0.793649	0.635191	0.0549058
chr8:142877222-142879032	Exon 4 Cassette; Exon 4 skipping	rs10093618	142870798	G/A	0.8308	-0.241521	2.6585e-25	-0.793649	0.635191	0.0549058
chr8:142877222-142879032	Exon 4 Cassette; Exon 4 skipping	rs4736312	142872521	A/C	0.8308	-0.241521	2.6585e-25	-0.793649	0.635191	0.0549058
chr8:142877222-142879032	Exon 4 Cassette; Exon 4 skipping	rs1134096	142872807	C/A	0.8308	-0.241521	2.6585e-25	-0.793649	0.635191	0.0549058
chr8:142877222-142879032	Exon 4 Cassette; Exon 4 skipping	rs1134095	142872874	G/A	0.8308	-0.241521	2.6585e-25	-0.793649	0.635191	0.0549058
chr8:142877222-142879032	Exon 4 Cassette; Exon 4 skipping	rs7003319	142873331	T/C	0.8308	-0.241521	2.6585e-25	-0.793649	0.635191	0.0549058
chr8:142877222-142879032	Exon 4 Cassette; Exon 4 skipping	rs5017238	142873353	G/A	0.8308	-0.241521	2.6585e-25	-0.793649	0.635191	0.0549058
chr8:142877222-142879032	Exon 4 Cassette; Exon 4 skipping	rs5304	142873635	C/T	0.8308	-0.241521	2.6585e-25	-0.793649	0.635191	0.0549058
chr8:142877222-142879032	Exon 4 Cassette; Exon 4 skipping	rs5299	142874055	T/C	0.8308	-0.241521	2.6585e-25	-0.793649	0.635191	0.0549058
chr8:142877222-142879032	Exon 4 Cassette; Exon 4 skipping	rs4310186	142874831	G/C	0.8308	-0.241521	2.6585e-25	-0.793649	0.635191	0.0549058
chr8:142877222-142879032	Exon 4 Cassette; Exon 4 skipping	rs6471570	142875989	A/C	0.8308	-0.241521	2.6585e-25	-0.793649	0.635191	0.0549058
chr8:142877835-142879031	Exon 4 Cassette; Intron 3 retention	rs10956991	142876563	A/C	0.7735	0.196313	3.10241e-25	0.807598	0.634255	0.0559837
chr8:142877222-142879032	Exon 4 Cassette; Exon 4 skipping	rs7822986	142876440	G/A	0.8308	-0.240697	1.01764e-24	-0.797098	0.626977	0.0561259
chr8:142877835-142879031	Exon 4 Cassette; Intron 3 retention	rs6387	142877011	C/T	0.98	0.213762	1.64877e-24	0.773449	0.62398	0.0548103
chr8:142877835-142879031	Exon 4 Cassette; Intron 3 retention	rs7818826	142877834	T/C	0.7647	0.213762	1.64877e-24	0.773449	0.62398	0.0548103
chr8:142877835-142879031	Exon 4 Cassette; Intron 3 retention	rs4609179	142878141	G/A	0.98	0.213762	1.64877e-24	0.773449	0.62398	0.0548103
chr8:142877835-142879031	Exon 4 Cassette; Intron 3 retention	rs149845727	142881671	C/T	0.98	0.213762	1.64877e-24	0.773449	0.62398	0.0548103
chr8:142877835-142879031	Exon 4 Cassette; Intron 3 retention	rs60775683	142883064	T/C	0.98	0.213762	1.64877e-24	0.773449	0.62398	0.0548103
chr8:142877835-142879031	Exon 4 Cassette; Intron 3 retention	rs56817659	142884018	A/ACT	0.98	0.213762	1.64877e-24	0.773449	0.62398	0.0548103
chr8:142877835-142879031	Exon 4 Cassette; Intron 3 retention	rs4736350	142887616	G/A	0.98	0.213762	1.64877e-24	0.773449	0.62398	0.0548103
chr8:142877835-142879031	Exon 4 Cassette; Intron 3 retention	rs10094447	142887229	C/T	0.98	0.211648	3.05957e-24	0.773942	0.620104	0.055299
chr8:142877835-142879031	Exon 4 Cassette; Intron 3 retention	rs10097914	142868099	T/A	0.8308	0.1933	3.89118e-24	0.781807	0.618587	0.0560411
chr8:142877835-142879031	Exon 4 Cassette; Intron 3 retention	rs7016088	142868610	G/A	0.8138	0.1933	3.89118e-24	0.781807	0.618587	0.0560411
chr8:142877835-142879031	Exon 4 Cassette; Intron 3 retention	rs7005638	142868798	T/C	0.8138	0.1933	3.89118e-24	0.781807	0.618587	0.0560411
chr8:142877835-142879031	Exon 4 Cassette; Intron 3 retention	rs4548164	142869085	G/A	0.8138	0.1933	3.89118e-24	0.781807	0.618587	0.0560411
chr8:142877835-142879031	Exon 4 Cassette; Intron 3 retention	rs4581033	142869282	A/C	0.8308	0.1933	3.89118e-24	0.781807	0.618587	0.0560411
chr8:142877835-142879031	Exon 4 Cassette; Intron 3 retention	rs4537287	142869370	C/T	0.8308	0.1933	3.89118e-24	0.781807	0.618587	0.0560411
chr8:142877835-142879031	Exon 4 Cassette; Intron 3 retention	rs10093618	142870798	G/A	0.8308	0.1933	3.89118e-24	0.781807	0.618587	0.0560411
chr8:142877835-142879031	Exon 4 Cassette; Intron 3 retention	rs4736312	142872521	A/C	0.8308	0.1933	3.89118e-24	0.781807	0.618587	0.0560411
chr8:142877835-142879031	Exon 4 Cassette; Intron 3 retention	rs1134096	142872807	C/A	0.8308	0.1933	3.89118e-24	0.781807	0.618587	0.0560411
chr8:142877835-142879031	Exon 4 Cassette; Intron 3 retention	rs1134095	142872874	G/A	0.8308	0.1933	3.89118e-24	0.781807	0.618587	0.0560411
chr8:142877835-142879031	Exon 4 Cassette; Intron 3 retention	rs7003319	142873331	T/C	0.8308	0.1933	3.89118e-24	0.781807	0.618587	0.0560411
chr8:142877835-142879031	Exon 4 Cassette; Intron 3 retention	rs5017238	142873353	G/A	0.8308	0.1933	3.89118e-24	0.781807	0.618587	0.0560411
chr8:142877835-142879031	Exon 4 Cassette; Intron 3 retention	rs5304	142873635	C/T	0.8308	0.1933	3.89118e-24	0.781807	0.618587	0.0560411
chr8:142877835-142879031	Exon 4 Cassette; Intron 3 retention	rs5299	142874055	T/C	0.8308	0.1933	3.89118e-24	0.781807	0.618587	0.0560411
chr8:142877835-142879031	Exon 4 Cassette; Intron 3 retention	rs4310186	142874831	G/C	0.8308	0.1933	3.89118e-24	0.781807	0.618587	0.0560411
chr8:142877835-142879031	Exon 4 Cassette; Intron 3 retention	rs6471570	142875989	A/C	0.8308	0.1933	3.89118e-24	0.781807	0.618587	0.0560411
chr8:142875381-142875712	Exon 9 Alt 3'ss; Long exon 9	rs12543598	142873902	T/G	0.8113	-0.231551	7.75431e-24	-0.797744	0.6142	0.0577164
chr8:142875381-142875712	Exon 9 Alt 3'ss; Long exon 9	rs6392	142875509	T/C	0.8308	-0.231551	7.75431e-24	-0.797744	0.6142	0.0577164
chr8:142875381-142875712	Exon 9 Alt 3'ss; Long exon 9	rs6391	142875549	A/G	0.8308	-0.231551	7.75431e-24	-0.797744	0.6142	0.0577164
chr8:142875381-142875712	Exon 9 Alt 3'ss; Long exon 9	rs10105643	142876470	A/C	0.8308	-0.231551	7.75431e-24	-0.797744	0.6142	0.0577164
chr8:142875381-142875712	Exon 9 Alt 3'ss; Long exon 9	rs7818953	142877873	T/C	0.7033	-0.231551	7.75431e-24	-0.797744	0.6142	0.0577164
chr8:142875381-142875712	Exon 9 Alt 3'ss; Long exon 9	rs142570922	142881701	A/C	NA	-0.231551	7.75431e-24	-0.797744	0.6142	0.0577164
chr8:142877835-142879031	Exon 4 Cassette; Intron 3 retention	rs6410	142879589	T/C	1	0.212484	9.69891e-24	0.777386	0.612766	0.0564138
chr8:142877835-142879031	Exon 4 Cassette; Intron 3 retention	rs7822986	142876440	G/A	0.8308	0.192515	2.59177e-23	0.78251	0.606403	0.0575498
chr8:142877834-142879032	Exon 4 Cassette; Exon 4 inclusion	rs6387	142877011	C/T	0.98	0.053333	3.8919e-23	0.730478	0.603741	0.0540232
chr8:142877834-142879032	Exon 4 Cassette; Exon 4 inclusion	rs7818826	142877834	T/C	0.7647	0.053333	3.8919e-23	0.730478	0.603741	0.0540232
chr8:142877834-142879032	Exon 4 Cassette; Exon 4 inclusion	rs4609179	142878141	G/A	0.98	0.053333	3.8919e-23	0.730478	0.603741	0.0540232
chr8:142877834-142879032	Exon 4 Cassette; Exon 4 inclusion	rs149845727	142881671	C/T	0.98	0.053333	3.8919e-23	0.730478	0.603741	0.0540232
chr8:142877834-142879032	Exon 4 Cassette; Exon 4 inclusion	rs60775683	142883064	T/C	0.98	0.053333	3.8919e-23	0.730478	0.603741	0.0540232
chr8:142877834-142879032	Exon 4 Cassette; Exon 4 inclusion	rs56817659	142884018	A/ACT	0.98	0.053333	3.8919e-23	0.730478	0.603741	0.0540232
chr8:142877834-142879032	Exon 4 Cassette; Exon 4 inclusion	rs4736350	142887616	G/A	0.98	0.053333	3.8919e-23	0.730478	0.603741	0.0540232
chr8:142877834-142879032	Exon 4 Cassette; Exon 4 inclusion	rs10094447	142887229	C/T	0.98	0.0533053	2.73997e-22	0.725269	0.590712	0.0551105
chr8:142877222-142879032	Exon 4 Cassette; Exon 4 skipping	rs12375322	142882155	A/C	NA	-0.244854	5.84667e-22	-0.752793	0.585539	0.0578161
chr8:142877222-142879032	Exon 4 Cassette; Exon 4 skipping	rs62525051	142882493	T/C	0.6754	-0.244854	5.84667e-22	-0.752793	0.585539	0.0578161
chr8:142877222-142879032	Exon 4 Cassette; Exon 4 skipping	rs12678054	142884284	C/T	0.6754	-0.244854	5.84667e-22	-0.752793	0.585539	0.0578161
chr8:142877222-142879032	Exon 4 Cassette; Exon 4 skipping	rs10104061	142885746	G/T	0.6754	-0.244854	5.84667e-22	-0.752793	0.585539	0.0578161
chr8:142877222-142879032	Exon 4 Cassette; Exon 4 skipping	rs10956995	142888115	C/T	0.6754	-0.244854	5.84667e-22	-0.752793	0.585539	0.0578161
chr8:142877834-142879032	Exon 4 Cassette; Exon 4 inclusion	rs4736347	142883625	T/C	0.7198	0.0486232	5.86897e-22	0.723069	0.585513	0.0555362
chr8:142877834-142879032	Exon 4 Cassette; Exon 4 inclusion	rs62525054	142885186	T/C	0.7198	0.0486232	5.86897e-22	0.723069	0.585513	0.0555362
chr8:142877834-142879032	Exon 4 Cassette; Exon 4 inclusion	rs10096146	142885751	T/G	0.7198	0.0486232	5.86897e-22	0.723069	0.585513	0.0555362
chr8:142877834-142879032	Exon 4 Cassette; Exon 4 inclusion	rs4736349	142886016	C/T	0.7198	0.0486232	5.86897e-22	0.723069	0.585513	0.0555362
chr8:142877834-142879032	Exon 4 Cassette; Exon 4 inclusion	rs4736351	142887995	A/C	0.7198	0.0486232	5.86897e-22	0.723069	0.585513	0.0555362
chr8:142877834-142879032	Exon 4 Cassette; Exon 4 inclusion	rs12680371	142888396	C/G	0.7198	0.0486232	5.86897e-22	0.723069	0.585513	0.0555362
chr8:142875381-142875712	Exon 9 Alt 3'ss; Long exon 9	rs4736309	142866164	A/G	0.7971	-0.233527	1.35428e-21	-0.743314	0.57973	0.0577741
chr8:142877222-142879032	Exon 4 Cassette; Exon 4 skipping	rs10098023	142868188	T/C	0.8138	-0.232657	1.44695e-21	-0.764154	0.579269	0.0594501
chr8:142877222-142879032	Exon 4 Cassette; Exon 4 skipping	rs5283	142879181	G/A	0.69	-0.243396	1.46474e-21	-0.747232	0.579183	0.0581438
chr8:142877834-142879032	Exon 4 Cassette; Exon 4 inclusion	rs12674916	142876542	G/A	0.5494	0.0520055	1.61318e-21	0.704639	0.578511	0.0549053
chr8:142877222-142879032	Exon 4 Cassette; Exon 4 skipping	rs7016594	142868936	G/A	0.8138	-0.224877	4.32297e-21	-0.771375	0.571571	0.0609649
chr8:142877222-142879032	Exon 4 Cassette; Exon 4 skipping	rs4736311	142871284	A/G	0.8308	-0.224877	4.32297e-21	-0.771375	0.571571	0.0609649
chr8:142877222-142879032	Exon 4 Cassette; Exon 4 skipping	rs5303	142873679	A/G	0.8308	-0.224877	4.32297e-21	-0.771375	0.571571	0.0609649
chr8:142877222-142879032	Exon 4 Cassette; Exon 4 skipping	rs6395	142875392	A/C	0.8308	-0.224877	4.32297e-21	-0.771375	0.571571	0.0609649
chr8:142877222-142879032	Exon 4 Cassette; Exon 4 skipping	rs6471572	142883848	G/C	0.8481	-0.224877	4.32297e-21	-0.771375	0.571571	0.0609649
chr8:142877222-142879032	Exon 4 Cassette; Exon 4 skipping	rs7388251	142887792	T/C	0.8481	-0.224877	4.32297e-21	-0.771375	0.571571	0.0609649
chr8:142877222-142879032	Exon 4 Cassette; Exon 4 skipping	rs4736346	142870433	C/A	0.5759	-0.222696	5.06557e-21	-0.744771	0.570443	0.0589978
chr8:142877222-142879032	Exon 4 Cassette; Exon 4 skipping	rs5301	142873857	T/C	0.5759	-0.222696	5.06557e-21	-0.744771	0.570443	0.0589978
chr8:142877834-142879032	Exon 4 Cassette; Exon 4 inclusion	rs6410	142879589	T/C	1	0.0532514	7.33744e-21	0.718491	0.567798	0.0572238
chr8:142877222-142879032	Exon 4 Cassette; Exon 4 skipping	rs6471571	142883449	A/G	0.6754	-0.2408	7.61339e-21	-0.741472	0.567535	0.0590859
chr8:142877222-142879032	Exon 4 Cassette; Exon 4 skipping	rs4736347	142883625	T/C	0.7198	-0.240194	2.42529e-20	-0.737258	0.559155	0.0597593
chr8:142877222-142879032	Exon 4 Cassette; Exon 4 skipping	rs62525054	142885186	T/C	0.7198	-0.240194	2.42529e-20	-0.737258	0.559155	0.0597593
chr8:142877222-142879032	Exon 4 Cassette; Exon 4 skipping	rs10096146	142885751	T/G	0.7198	-0.240194	2.42529e-20	-0.737258	0.559155	0.0597593
chr8:142877222-142879032	Exon 4 Cassette; Exon 4 skipping	rs4736349	142886016	C/T	0.7198	-0.240194	2.42529e-20	-0.737258	0.559155	0.0597593
chr8:142877222-142879032	Exon 4 Cassette; Exon 4 skipping	rs4736351	142887995	A/C	0.7198	-0.240194	2.42529e-20	-0.737258	0.559155	0.0597593
chr8:142877222-142879032	Exon 4 Cassette; Exon 4 skipping	rs12680371	142888396	C/G	0.7198	-0.240194	2.42529e-20	-0.737258	0.559155	0.0597593
chr8:142877834-142879032	Exon 4 Cassette; Exon 4 inclusion	rs12375322	142882155	A/C	NA	0.0483264	3.08991e-20	0.703936	0.557383	0.0572636
chr8:142877834-142879032	Exon 4 Cassette; Exon 4 inclusion	rs62525051	142882493	T/C	0.6754	0.0483264	3.08991e-20	0.703936	0.557383	0.0572636
chr8:142877834-142879032	Exon 4 Cassette; Exon 4 inclusion	rs12678054	142884284	C/T	0.6754	0.0483264	3.08991e-20	0.703936	0.557383	0.0572636
chr8:142877834-142879032	Exon 4 Cassette; Exon 4 inclusion	rs10104061	142885746	G/T	0.6754	0.0483264	3.08991e-20	0.703936	0.557383	0.0572636
chr8:142877834-142879032	Exon 4 Cassette; Exon 4 inclusion	rs10956995	142888115	C/T	0.6754	0.0483264	3.08991e-20	0.703936	0.557383	0.0572636
chr8:142877835-142879031	Exon 4 Cassette; Intron 3 retention	rs7016594	142868936	G/A	0.8138	0.179027	3.66487e-20	0.759525	0.556131	0.0619427
chr8:142877835-142879031	Exon 4 Cassette; Intron 3 retention	rs4736311	142871284	A/G	0.8308	0.179027	3.66487e-20	0.759525	0.556131	0.0619427
chr8:142877835-142879031	Exon 4 Cassette; Intron 3 retention	rs5303	142873679	A/G	0.8308	0.179027	3.66487e-20	0.759525	0.556131	0.0619427
chr8:142877835-142879031	Exon 4 Cassette; Intron 3 retention	rs6395	142875392	A/C	0.8308	0.179027	3.66487e-20	0.759525	0.556131	0.0619427
chr8:142877835-142879031	Exon 4 Cassette; Intron 3 retention	rs6471572	142883848	G/C	0.8481	0.179027	3.66487e-20	0.759525	0.556131	0.0619427
chr8:142877835-142879031	Exon 4 Cassette; Intron 3 retention	rs7388251	142887792	T/C	0.8481	0.179027	3.66487e-20	0.759525	0.556131	0.0619427
chr8:142877835-142879031	Exon 4 Cassette; Intron 3 retention	rs10098023	142868188	T/C	0.8138	0.186787	4.37741e-20	0.74652	0.554824	0.0610435
chr8:142877835-142879031	Exon 4 Cassette; Intron 3 retention	rs12375322	142882155	A/C	NA	0.196167	5.10344e-20	0.730726	0.553691	0.0598891
chr8:142877835-142879031	Exon 4 Cassette; Intron 3 retention	rs62525051	142882493	T/C	0.6754	0.196167	5.10344e-20	0.730726	0.553691	0.0598891
chr8:142877835-142879031	Exon 4 Cassette; Intron 3 retention	rs12678054	142884284	C/T	0.6754	0.196167	5.10344e-20	0.730726	0.553691	0.0598891
chr8:142877835-142879031	Exon 4 Cassette; Intron 3 retention	rs10104061	142885746	G/T	0.6754	0.196167	5.10344e-20	0.730726	0.553691	0.0598891
chr8:142877835-142879031	Exon 4 Cassette; Intron 3 retention	rs10956995	142888115	C/T	0.6754	0.196167	5.10344e-20	0.730726	0.553691	0.0598891
chr8:142877222-142879032	Exon 4 Cassette; Exon 4 skipping	rs12543598	142873902	T/G	0.8113	-0.219772	7.62229e-20	-0.773706	0.550717	0.0637943
chr8:142877222-142879032	Exon 4 Cassette; Exon 4 skipping	rs6392	142875509	T/C	0.8308	-0.219772	7.62229e-20	-0.773706	0.550717	0.0637943
chr8:142877222-142879032	Exon 4 Cassette; Exon 4 skipping	rs6391	142875549	A/G	0.8308	-0.219772	7.62229e-20	-0.773706	0.550717	0.0637943
chr8:142877222-142879032	Exon 4 Cassette; Exon 4 skipping	rs10105643	142876470	A/C	0.8308	-0.219772	7.62229e-20	-0.773706	0.550717	0.0637943
chr8:142877222-142879032	Exon 4 Cassette; Exon 4 skipping	rs7818953	142877873	T/C	0.7033	-0.219772	7.62229e-20	-0.773706	0.550717	0.0637943
chr8:142877222-142879032	Exon 4 Cassette; Exon 4 skipping	rs142570922	142881701	A/C	NA	-0.219772	7.62229e-20	-0.773706	0.550717	0.0637943
chr8:142877222-142879032	Exon 4 Cassette; Exon 4 skipping	rs10103405	142887215	T/C	0.8481	-0.219772	7.62229e-20	-0.773706	0.550717	0.0637943
chr8:142877834-142879032	Exon 4 Cassette; Exon 4 inclusion	rs5283	142879181	G/A	0.69	0.0481437	1.19668e-19	0.696206	0.547348	0.0577959
chr8:142877835-142879031	Exon 4 Cassette; Intron 3 retention	rs5283	142879181	G/A	0.69	0.194894	1.28243e-19	0.724764	0.546829	0.0602297
chr8:142877834-142879032	Exon 4 Cassette; Exon 4 inclusion	rs6471571	142883449	A/G	0.6754	0.0476837	3.83211e-19	0.692256	0.538543	0.0584968
chr8:142877835-142879031	Exon 4 Cassette; Intron 3 retention	rs6471571	142883449	A/G	0.6754	0.19277	5.34329e-19	0.719288	0.535997	0.061093
chr8:142877222-142879032	Exon 4 Cassette; Exon 4 skipping	rs7833415	142878751	G/C	0.69	-0.234906	7.80799e-19	-0.716927	0.533075	0.0612511
chr8:142877835-142879031	Exon 4 Cassette; Intron 3 retention	rs12543598	142873902	T/G	0.8113	0.174874	8.17487e-19	0.7596	0.53272	0.0649431
chr8:142877835-142879031	Exon 4 Cassette; Intron 3 retention	rs6392	142875509	T/C	0.8308	0.174874	8.17487e-19	0.7596	0.53272	0.0649431
chr8:142877835-142879031	Exon 4 Cassette; Intron 3 retention	rs6391	142875549	A/G	0.8308	0.174874	8.17487e-19	0.7596	0.53272	0.0649431
chr8:142877835-142879031	Exon 4 Cassette; Intron 3 retention	rs10105643	142876470	A/C	0.8308	0.174874	8.17487e-19	0.7596	0.53272	0.0649431
chr8:142877835-142879031	Exon 4 Cassette; Intron 3 retention	rs7818953	142877873	T/C	0.7033	0.174874	8.17487e-19	0.7596	0.53272	0.0649431
chr8:142877835-142879031	Exon 4 Cassette; Intron 3 retention	rs142570922	142881701	A/C	NA	0.174874	8.17487e-19	0.7596	0.53272	0.0649431
chr8:142877835-142879031	Exon 4 Cassette; Intron 3 retention	rs10103405	142887215	T/C	0.8481	0.174874	8.17487e-19	0.7596	0.53272	0.0649431
chr8:142877835-142879031	Exon 4 Cassette; Intron 3 retention	rs4736346	142870433	C/A	0.5759	0.17718	9.54618e-19	0.717628	0.53152	0.0615028
chr8:142877835-142879031	Exon 4 Cassette; Intron 3 retention	rs5301	142873857	T/C	0.5759	0.17718	9.54618e-19	0.717628	0.53152	0.0615028
chr8:142877835-142879031	Exon 4 Cassette; Intron 3 retention	rs4736347	142883625	T/C	0.7198	0.191263	3.32631e-18	0.710893	0.521742	0.0621322
chr8:142877835-142879031	Exon 4 Cassette; Intron 3 retention	rs62525054	142885186	T/C	0.7198	0.191263	3.32631e-18	0.710893	0.521742	0.0621322
chr8:142877835-142879031	Exon 4 Cassette; Intron 3 retention	rs10096146	142885751	T/G	0.7198	0.191263	3.32631e-18	0.710893	0.521742	0.0621322
chr8:142877835-142879031	Exon 4 Cassette; Intron 3 retention	rs4736349	142886016	C/T	0.7198	0.191263	3.32631e-18	0.710893	0.521742	0.0621322
chr8:142877835-142879031	Exon 4 Cassette; Intron 3 retention	rs4736351	142887995	A/C	0.7198	0.191263	3.32631e-18	0.710893	0.521742	0.0621322
chr8:142877835-142879031	Exon 4 Cassette; Intron 3 retention	rs12680371	142888396	C/G	0.7198	0.191263	3.32631e-18	0.710893	0.521742	0.0621322
chr8:142877834-142879032	Exon 4 Cassette; Exon 4 inclusion	rs7833415	142878751	G/C	0.69	0.0467163	6.31e-18	0.676452	0.516649	0.0597282
chr8:142875381-142875712	Exon 9 Alt 3'ss; Long exon 9	rs10690160	142866580	C/CTG	0.8138	-0.221785	1.20206e-17	-0.695317	0.51147	0.0620338
chr8:142875381-142875712	Exon 9 Alt 3'ss; Long exon 9	rs10097914	142868099	T/A	0.8308	-0.221785	1.20206e-17	-0.695317	0.51147	0.0620338
chr8:142875381-142875712	Exon 9 Alt 3'ss; Long exon 9	rs7016088	142868610	G/A	0.8138	-0.221785	1.20206e-17	-0.695317	0.51147	0.0620338
chr8:142875381-142875712	Exon 9 Alt 3'ss; Long exon 9	rs7005638	142868798	T/C	0.8138	-0.221785	1.20206e-17	-0.695317	0.51147	0.0620338
chr8:142875381-142875712	Exon 9 Alt 3'ss; Long exon 9	rs4548164	142869085	G/A	0.8138	-0.221785	1.20206e-17	-0.695317	0.51147	0.0620338
chr8:142875381-142875712	Exon 9 Alt 3'ss; Long exon 9	rs4581033	142869282	A/C	0.8308	-0.221785	1.20206e-17	-0.695317	0.51147	0.0620338
chr8:142875381-142875712	Exon 9 Alt 3'ss; Long exon 9	rs4537287	142869370	C/T	0.8308	-0.221785	1.20206e-17	-0.695317	0.51147	0.0620338
chr8:142875381-142875712	Exon 9 Alt 3'ss; Long exon 9	rs10093618	142870798	G/A	0.8308	-0.221785	1.20206e-17	-0.695317	0.51147	0.0620338
chr8:142875381-142875712	Exon 9 Alt 3'ss; Long exon 9	rs4736312	142872521	A/C	0.8308	-0.221785	1.20206e-17	-0.695317	0.51147	0.0620338
chr8:142875381-142875712	Exon 9 Alt 3'ss; Long exon 9	rs1134096	142872807	C/A	0.8308	-0.221785	1.20206e-17	-0.695317	0.51147	0.0620338
chr8:142875381-142875712	Exon 9 Alt 3'ss; Long exon 9	rs1134095	142872874	G/A	0.8308	-0.221785	1.20206e-17	-0.695317	0.51147	0.0620338
chr8:142875381-142875712	Exon 9 Alt 3'ss; Long exon 9	rs7003319	142873331	T/C	0.8308	-0.221785	1.20206e-17	-0.695317	0.51147	0.0620338
chr8:142875381-142875712	Exon 9 Alt 3'ss; Long exon 9	rs5017238	142873353	G/A	0.8308	-0.221785	1.20206e-17	-0.695317	0.51147	0.0620338
chr8:142875381-142875712	Exon 9 Alt 3'ss; Long exon 9	rs5304	142873635	C/T	0.8308	-0.221785	1.20206e-17	-0.695317	0.51147	0.0620338
chr8:142875381-142875712	Exon 9 Alt 3'ss; Long exon 9	rs5299	142874055	T/C	0.8308	-0.221785	1.20206e-17	-0.695317	0.51147	0.0620338
chr8:142875381-142875712	Exon 9 Alt 3'ss; Long exon 9	rs4310186	142874831	G/C	0.8308	-0.221785	1.20206e-17	-0.695317	0.51147	0.0620338
chr8:142875381-142875712	Exon 9 Alt 3'ss; Long exon 9	rs6471570	142875989	A/C	0.8308	-0.221785	1.20206e-17	-0.695317	0.51147	0.0620338
chr8:142875381-142875712	Exon 9 Alt 3'ss; Long exon 9	rs7822986	142876440	G/A	0.8308	-0.221692	2.6393e-17	-0.69849	0.505075	0.0631193
chr8:142877835-142879031	Exon 4 Cassette; Intron 3 retention	rs7833415	142878751	G/C	0.69	0.187893	3.32114e-17	0.695296	0.50319	0.0630679
chr8:142877834-142879032	Exon 4 Cassette; Exon 4 inclusion	rs7016594	142868936	G/A	0.8138	0.0454551	7.22945e-17	0.689226	0.49676	0.0633266
chr8:142877834-142879032	Exon 4 Cassette; Exon 4 inclusion	rs4736311	142871284	A/G	0.8308	0.0454551	7.22945e-17	0.689226	0.49676	0.0633266
chr8:142877834-142879032	Exon 4 Cassette; Exon 4 inclusion	rs5303	142873679	A/G	0.8308	0.0454551	7.22945e-17	0.689226	0.49676	0.0633266
chr8:142877834-142879032	Exon 4 Cassette; Exon 4 inclusion	rs6395	142875392	A/C	0.8308	0.0454551	7.22945e-17	0.689226	0.49676	0.0633266
chr8:142877834-142879032	Exon 4 Cassette; Exon 4 inclusion	rs6471572	142883848	G/C	0.8481	0.0454551	7.22945e-17	0.689226	0.49676	0.0633266
chr8:142877834-142879032	Exon 4 Cassette; Exon 4 inclusion	rs7388251	142887792	T/C	0.8481	0.0454551	7.22945e-17	0.689226	0.49676	0.0633266
chr8:142875381-142875712	Exon 9 Alt 3'ss; Long exon 9	rs10098023	142868188	T/C	0.8138	-0.217254	8.02151e-17	-0.690291	0.495893	0.0635343
chr8:142875381-142875712	Exon 9 Alt 3'ss; Long exon 9	rs6387	142877011	C/T	0.98	-0.205635	1.18472e-16	-0.672175	0.492634	0.0622717
chr8:142875381-142875712	Exon 9 Alt 3'ss; Long exon 9	rs7818826	142877834	T/C	0.7647	-0.205635	1.18472e-16	-0.672175	0.492634	0.0622717
chr8:142875381-142875712	Exon 9 Alt 3'ss; Long exon 9	rs4609179	142878141	G/A	0.98	-0.205635	1.18472e-16	-0.672175	0.492634	0.0622717
chr8:142875381-142875712	Exon 9 Alt 3'ss; Long exon 9	rs149845727	142881671	C/T	0.98	-0.205635	1.18472e-16	-0.672175	0.492634	0.0622717
chr8:142875381-142875712	Exon 9 Alt 3'ss; Long exon 9	rs60775683	142883064	T/C	0.98	-0.205635	1.18472e-16	-0.672175	0.492634	0.0622717
chr8:142875381-142875712	Exon 9 Alt 3'ss; Long exon 9	rs56817659	142884018	A/ACT	0.98	-0.205635	1.18472e-16	-0.672175	0.492634	0.0622717
chr8:142875381-142875712	Exon 9 Alt 3'ss; Long exon 9	rs10956991	142876563	A/C	0.7735	-0.221994	2.84437e-16	-0.690897	0.485236	0.0649606
chr8:142877834-142879032	Exon 4 Cassette; Exon 4 inclusion	rs4736346	142870433	C/A	0.5759	0.0450065	6.31271e-16	0.653695	0.47841	0.0623087
chr8:142877834-142879032	Exon 4 Cassette; Exon 4 inclusion	rs5301	142873857	T/C	0.5759	0.0450065	6.31271e-16	0.653695	0.47841	0.0623087
chr8:142875381-142875712	Exon 9 Alt 3'ss; Long exon 9	rs12674916	142876542	G/A	0.5494	-0.197438	1.08396e-15	-0.649555	0.473731	0.0624976
chr8:142877834-142879032	Exon 4 Cassette; Exon 4 inclusion	rs10097914	142868099	T/A	0.8308	0.0477853	1.19631e-15	0.656306	0.472872	0.063256
chr8:142877834-142879032	Exon 4 Cassette; Exon 4 inclusion	rs7016088	142868610	G/A	0.8138	0.0477853	1.19631e-15	0.656306	0.472872	0.063256
chr8:142877834-142879032	Exon 4 Cassette; Exon 4 inclusion	rs7005638	142868798	T/C	0.8138	0.0477853	1.19631e-15	0.656306	0.472872	0.063256
chr8:142877834-142879032	Exon 4 Cassette; Exon 4 inclusion	rs4548164	142869085	G/A	0.8138	0.0477853	1.19631e-15	0.656306	0.472872	0.063256
chr8:142877834-142879032	Exon 4 Cassette; Exon 4 inclusion	rs4581033	142869282	A/C	0.8308	0.0477853	1.19631e-15	0.656306	0.472872	0.063256
chr8:142877834-142879032	Exon 4 Cassette; Exon 4 inclusion	rs4537287	142869370	C/T	0.8308	0.0477853	1.19631e-15	0.656306	0.472872	0.063256
chr8:142877834-142879032	Exon 4 Cassette; Exon 4 inclusion	rs10093618	142870798	G/A	0.8308	0.0477853	1.19631e-15	0.656306	0.472872	0.063256
chr8:142877834-142879032	Exon 4 Cassette; Exon 4 inclusion	rs4736312	142872521	A/C	0.8308	0.0477853	1.19631e-15	0.656306	0.472872	0.063256
chr8:142877834-142879032	Exon 4 Cassette; Exon 4 inclusion	rs1134096	142872807	C/A	0.8308	0.0477853	1.19631e-15	0.656306	0.472872	0.063256
chr8:142877834-142879032	Exon 4 Cassette; Exon 4 inclusion	rs1134095	142872874	G/A	0.8308	0.0477853	1.19631e-15	0.656306	0.472872	0.063256
chr8:142877834-142879032	Exon 4 Cassette; Exon 4 inclusion	rs7003319	142873331	T/C	0.8308	0.0477853	1.19631e-15	0.656306	0.472872	0.063256
chr8:142877834-142879032	Exon 4 Cassette; Exon 4 inclusion	rs5017238	142873353	G/A	0.8308	0.0477853	1.19631e-15	0.656306	0.472872	0.063256
chr8:142877834-142879032	Exon 4 Cassette; Exon 4 inclusion	rs5304	142873635	C/T	0.8308	0.0477853	1.19631e-15	0.656306	0.472872	0.063256
chr8:142877834-142879032	Exon 4 Cassette; Exon 4 inclusion	rs5299	142874055	T/C	0.8308	0.0477853	1.19631e-15	0.656306	0.472872	0.063256
chr8:142877834-142879032	Exon 4 Cassette; Exon 4 inclusion	rs4310186	142874831	G/C	0.8308	0.0477853	1.19631e-15	0.656306	0.472872	0.063256
chr8:142877834-142879032	Exon 4 Cassette; Exon 4 inclusion	rs6471570	142875989	A/C	0.8308	0.0477853	1.19631e-15	0.656306	0.472872	0.063256
chr8:142877834-142879032	Exon 4 Cassette; Exon 4 inclusion	rs7822986	142876440	G/A	0.8308	0.0477454	1.20077e-15	0.66344	0.472841	0.0639477
chr8:142875381-142875712	Exon 9 Alt 3'ss; Long exon 9	rs6410	142879589	T/C	1	-0.207353	3.25449e-15	-0.661702	0.464088	0.0649111
chr8:142877834-142879032	Exon 4 Cassette; Exon 4 inclusion	rs10956991	142876563	A/C	0.7735	0.0469723	6.35076e-15	0.659017	0.458139	0.0654262
chr8:142875381-142875712	Exon 9 Alt 3'ss; Long exon 9	rs4736347	142883625	T/C	0.7198	-0.170579	9.00082e-15	-0.649323	0.455011	0.0648714
chr8:142875381-142875712	Exon 9 Alt 3'ss; Long exon 9	rs62525054	142885186	T/C	0.7198	-0.170579	9.00082e-15	-0.649323	0.455011	0.0648714
chr8:142877834-142879032	Exon 4 Cassette; Exon 4 inclusion	rs12543598	142873902	T/G	0.8113	0.0445121	9.89798e-15	0.673399	0.454155	0.0673929
chr8:142877834-142879032	Exon 4 Cassette; Exon 4 inclusion	rs6392	142875509	T/C	0.8308	0.0445121	9.89798e-15	0.673399	0.454155	0.0673929
chr8:142877834-142879032	Exon 4 Cassette; Exon 4 inclusion	rs6391	142875549	A/G	0.8308	0.0445121	9.89798e-15	0.673399	0.454155	0.0673929
chr8:142877834-142879032	Exon 4 Cassette; Exon 4 inclusion	rs10105643	142876470	A/C	0.8308	0.0445121	9.89798e-15	0.673399	0.454155	0.0673929
chr8:142877834-142879032	Exon 4 Cassette; Exon 4 inclusion	rs7818953	142877873	T/C	0.7033	0.0445121	9.89798e-15	0.673399	0.454155	0.0673929
chr8:142877834-142879032	Exon 4 Cassette; Exon 4 inclusion	rs142570922	142881701	A/C	NA	0.0445121	9.89798e-15	0.673399	0.454155	0.0673929
chr8:142877834-142879032	Exon 4 Cassette; Exon 4 inclusion	rs10103405	142887215	T/C	0.8481	0.0445121	9.89798e-15	0.673399	0.454155	0.0673929
chr8:142875381-142875712	Exon 9 Alt 3'ss; Long exon 9	rs4736346	142870433	C/A	0.5759	-0.194118	1.84159e-14	-0.644778	0.448533	0.0652653
chr8:142875381-142875712	Exon 9 Alt 3'ss; Long exon 9	rs5301	142873857	T/C	0.5759	-0.194118	1.84159e-14	-0.644778	0.448533	0.0652653
chr8:142877834-142879032	Exon 4 Cassette; Exon 4 inclusion	rs10098023	142868188	T/C	0.8138	0.0454129	3.74977e-14	0.639767	0.442024	0.065617
chr8:142875381-142875712	Exon 9 Alt 3'ss; Long exon 9	rs6471571	142883449	A/G	0.6754	-0.159525	1.55547e-12	-0.612804	0.406679	0.0675693
chr8:142875154-142875234	Exon 10 Cassette; Exon 10 inclusion	rs4736346	142870433	C/A	0.5759	0.094531	2.12231e-11	0.564648	0.380595	0.0657571
chr8:142875154-142875234	Exon 10 Cassette; Exon 10 inclusion	rs5301	142873857	T/C	0.5759	0.094531	2.12231e-11	0.564648	0.380595	0.0657571
chr8:142875381-142875712	Exon 9 Alt 3'ss; Long exon 9	rs7833415	142878751	G/C	0.69	-0.153806	2.89535e-11	-0.588967	0.377422	0.0690532
chr8:142875381-142875712	Exon 9 Alt 3'ss; Long exon 9	rs12375322	142882155	A/C	NA	-0.163484	3.26772e-11	-0.589106	0.376181	0.0692521
chr8:142875381-142875712	Exon 9 Alt 3'ss; Long exon 9	rs62525051	142882493	T/C	0.6754	-0.163484	3.26772e-11	-0.589106	0.376181	0.0692521
chr8:142875381-142875712	Exon 9 Alt 3'ss; Long exon 9	rs12678054	142884284	C/T	0.6754	-0.163484	3.26772e-11	-0.589106	0.376181	0.0692521
chr8:142875381-142875712	Exon 9 Alt 3'ss; Long exon 9	rs5283	142879181	G/A	0.69	-0.162619	5.77545e-11	-0.583348	0.370311	0.0694411
chr8:142875154-142875234	Exon 10 Cassette; Exon 10 inclusion	rs4736309	142866164	A/G	0.7971	0.101049	7.91322e-11	0.562277	0.367042	0.0674045
chr8:142875154-142875234	Exon 10 Cassette; Exon 10 inclusion	rs7016594	142868936	G/A	0.8138	0.098286	8.37537e-11	0.573282	0.366451	0.0688113
chr8:142875154-142875234	Exon 10 Cassette; Exon 10 inclusion	rs4736311	142871284	A/G	0.8308	0.098286	8.37537e-11	0.573282	0.366451	0.0688113
chr8:142875154-142875234	Exon 10 Cassette; Exon 10 inclusion	rs5303	142873679	A/G	0.8308	0.098286	8.37537e-11	0.573282	0.366451	0.0688113
chr8:142875154-142875234	Exon 10 Cassette; Exon 10 inclusion	rs6395	142875392	A/C	0.8308	0.098286	8.37537e-11	0.573282	0.366451	0.0688113
chr8:142875154-142875234	Exon 10 Cassette; Exon 10 inclusion	rs6471572	142883848	G/C	0.8481	0.098286	8.37537e-11	0.573282	0.366451	0.0688113
chr8:142875154-142875234	Exon 10 Cassette; Exon 10 inclusion	rs5283	142879181	G/A	0.69	0.086143	1.4899e-09	0.528084	0.335779	0.0678021
chr8:142875154-142875234	Exon 10 Cassette; Exon 10 inclusion	rs7822986	142876440	G/A	0.8308	0.092354	1.58726e-09	0.540873	0.335088	0.0695516
chr8:142875154-142875234	Exon 10 Cassette; Exon 10 inclusion	rs6995180	142865013	G/C	0.8138	0.091544	2.2847e-09	0.531848	0.331102	0.0690073
chr8:142875154-142875234	Exon 10 Cassette; Exon 10 inclusion	rs10690160	142866580	C/CTG	0.8138	0.091544	2.2847e-09	0.531848	0.331102	0.0690073
chr8:142875154-142875234	Exon 10 Cassette; Exon 10 inclusion	rs10097914	142868099	T/A	0.8308	0.091544	2.2847e-09	0.531848	0.331102	0.0690073
chr8:142875154-142875234	Exon 10 Cassette; Exon 10 inclusion	rs7016088	142868610	G/A	0.8138	0.091544	2.2847e-09	0.531848	0.331102	0.0690073
chr8:142875154-142875234	Exon 10 Cassette; Exon 10 inclusion	rs7005638	142868798	T/C	0.8138	0.091544	2.2847e-09	0.531848	0.331102	0.0690073
chr8:142875154-142875234	Exon 10 Cassette; Exon 10 inclusion	rs4548164	142869085	G/A	0.8138	0.091544	2.2847e-09	0.531848	0.331102	0.0690073
chr8:142875154-142875234	Exon 10 Cassette; Exon 10 inclusion	rs4581033	142869282	A/C	0.8308	0.091544	2.2847e-09	0.531848	0.331102	0.0690073
chr8:142875154-142875234	Exon 10 Cassette; Exon 10 inclusion	rs4537287	142869370	C/T	0.8308	0.091544	2.2847e-09	0.531848	0.331102	0.0690073
chr8:142875154-142875234	Exon 10 Cassette; Exon 10 inclusion	rs10093618	142870798	G/A	0.8308	0.091544	2.2847e-09	0.531848	0.331102	0.0690073
chr8:142875154-142875234	Exon 10 Cassette; Exon 10 inclusion	rs4736312	142872521	A/C	0.8308	0.091544	2.2847e-09	0.531848	0.331102	0.0690073
chr8:142875154-142875234	Exon 10 Cassette; Exon 10 inclusion	rs1134096	142872807	C/A	0.8308	0.091544	2.2847e-09	0.531848	0.331102	0.0690073
chr8:142875154-142875234	Exon 10 Cassette; Exon 10 inclusion	rs1134095	142872874	G/A	0.8308	0.091544	2.2847e-09	0.531848	0.331102	0.0690073
chr8:142875154-142875234	Exon 10 Cassette; Exon 10 inclusion	rs7003319	142873331	T/C	0.8308	0.091544	2.2847e-09	0.531848	0.331102	0.0690073
chr8:142875154-142875234	Exon 10 Cassette; Exon 10 inclusion	rs5017238	142873353	G/A	0.8308	0.091544	2.2847e-09	0.531848	0.331102	0.0690073
chr8:142875154-142875234	Exon 10 Cassette; Exon 10 inclusion	rs5304	142873635	C/T	0.8308	0.091544	2.2847e-09	0.531848	0.331102	0.0690073
chr8:142875154-142875234	Exon 10 Cassette; Exon 10 inclusion	rs5299	142874055	T/C	0.8308	0.091544	2.2847e-09	0.531848	0.331102	0.0690073
chr8:142875154-142875234	Exon 10 Cassette; Exon 10 inclusion	rs4310186	142874831	G/C	0.8308	0.091544	2.2847e-09	0.531848	0.331102	0.0690073
chr8:142875154-142875234	Exon 10 Cassette; Exon 10 inclusion	rs6471570	142875989	A/C	0.8308	0.091544	2.2847e-09	0.531848	0.331102	0.0690073
chr8:142875154-142875234	Exon 10 Cassette; Exon 10 inclusion	rs12375322	142882155	A/C	NA	0.08481	2.64158e-09	0.524156	0.329508	0.0682548
chr8:142875154-142875234	Exon 10 Cassette; Exon 10 inclusion	rs62525051	142882493	T/C	0.6754	0.08481	2.64158e-09	0.524156	0.329508	0.0682548
chr8:142875154-142875234	Exon 10 Cassette; Exon 10 inclusion	rs12678054	142884284	C/T	0.6754	0.08481	2.64158e-09	0.524156	0.329508	0.0682548
chr8:142875154-142875234	Exon 10 Cassette; Exon 10 inclusion	rs10956991	142876563	A/C	0.7735	0.093509	8.19465e-09	0.53084	0.316949	0.0711387
chr8:142875154-142875234	Exon 10 Cassette; Exon 10 inclusion	rs6471571	142883449	A/G	0.6754	0.082896	1.05907e-08	0.511968	0.314072	0.069068
chr8:142875154-142875234	Exon 10 Cassette; Exon 10 inclusion	rs6988323	142865067	T/C	0.8138	0.0971	1.11409e-08	0.541829	0.313503	0.0731932
chr8:142875154-142875234	Exon 10 Cassette; Exon 10 inclusion	rs12543598	142873902	T/G	0.8113	0.0971	1.11409e-08	0.541829	0.313503	0.0731932
chr8:142875154-142875234	Exon 10 Cassette; Exon 10 inclusion	rs6392	142875509	T/C	0.8308	0.0971	1.11409e-08	0.541829	0.313503	0.0731932
chr8:142875154-142875234	Exon 10 Cassette; Exon 10 inclusion	rs6391	142875549	A/G	0.8308	0.0971	1.11409e-08	0.541829	0.313503	0.0731932
chr8:142875154-142875234	Exon 10 Cassette; Exon 10 inclusion	rs10105643	142876470	A/C	0.8308	0.0971	1.11409e-08	0.541829	0.313503	0.0731932
chr8:142875154-142875234	Exon 10 Cassette; Exon 10 inclusion	rs7818953	142877873	T/C	0.7033	0.0971	1.11409e-08	0.541829	0.313503	0.0731932
chr8:142875154-142875234	Exon 10 Cassette; Exon 10 inclusion	rs142570922	142881701	A/C	NA	0.0971	1.11409e-08	0.541829	0.313503	0.0731932
chr8:142875154-142875234	Exon 10 Cassette; Exon 10 inclusion	rs7833415	142878751	G/C	0.69	0.082649	1.84949e-08	0.505627	0.30778	0.0692217
chr8:142875154-142875234	Exon 10 Cassette; Exon 10 inclusion	rs4736347	142883625	T/C	0.7198	0.086485	7.60173e-08	0.494155	0.291582	0.0703133
chr8:142875154-142875234	Exon 10 Cassette; Exon 10 inclusion	rs62525054	142885186	T/C	0.7198	0.086485	7.60173e-08	0.494155	0.291582	0.0703133
chr8:142875154-142875234	Exon 10 Cassette; Exon 10 inclusion	rs10098023	142868188	T/C	0.8138	0.087696	1.39736e-07	0.49706	0.284496	0.0719592
chr8:142875154-142875234	Exon 10 Cassette; Exon 10 inclusion	rs12674916	142876542	G/A	0.5494	0.080498	5.14671e-07	0.465414	0.269099	0.0700199
chr8:142875154-142875234	Exon 10 Cassette; Exon 10 inclusion	rs6410	142879589	T/C	1	0.086343	1.45787e-06	0.467746	0.256584	0.0726811
chr8:142875154-142875234	Exon 10 Cassette; Exon 10 inclusion	rs6387	142877011	C/T	0.98	0.085395	1.59383e-06	0.460204	0.255503	0.0717124
chr8:142875154-142875234	Exon 10 Cassette; Exon 10 inclusion	rs7818826	142877834	T/C	0.7647	0.085395	1.59383e-06	0.460204	0.255503	0.0717124
chr8:142875154-142875234	Exon 10 Cassette; Exon 10 inclusion	rs4609179	142878141	G/A	0.98	0.085395	1.59383e-06	0.460204	0.255503	0.0717124
chr8:142875154-142875234	Exon 10 Cassette; Exon 10 inclusion	rs149845727	142881671	C/T	0.98	0.085395	1.59383e-06	0.460204	0.255503	0.0717124
chr8:142875154-142875234	Exon 10 Cassette; Exon 10 inclusion	rs60775683	142883064	T/C	0.98	0.085395	1.59383e-06	0.460204	0.255503	0.0717124
chr8:142875154-142875234	Exon 10 Cassette; Exon 10 inclusion	rs56817659	142884018	A/ACT	0.98	0.085395	1.59383e-06	0.460204	0.255503	0.0717124
chr8:142879480-142879575	Exon 2 Cassette; Exon 2 inclusion	rs5283	142879181	G/A	0.69	0.042807	0.0349346	0.268213	0.125346	0.0646776
chr8:142879480-142879575	Exon 2 Cassette; Exon 2 inclusion	rs12375322	142882155	A/C	NA	0.043004	0.0477835	0.264039	0.120999	0.0649652
chr8:142879480-142879575	Exon 2 Cassette; Exon 2 inclusion	rs62525051	142882493	T/C	0.6754	0.043004	0.0477835	0.264039	0.120999	0.0649652
chr8:142879480-142879575	Exon 2 Cassette; Exon 2 inclusion	rs12678054	142884284	C/T	0.6754	0.043004	0.0477835	0.264039	0.120999	0.0649652
chr8:142879480-142879575	Exon 2 Cassette; Exon 2 inclusion	rs10104061	142885746	G/T	0.6754	0.043004	0.0477835	0.264039	0.120999	0.0649652
chr8:142879480-142879575	Exon 2 Cassette; Exon 2 inclusion	rs10956995	142888115	C/T	0.6754	0.043004	0.0477835	0.264039	0.120999	0.0649652
chr8:142879480-142879575	Exon 2 Cassette; Exon 2 inclusion	rs7833415	142878751	G/C	0.69	0.042856	0.0864778	0.254379	0.112731	0.0651473
chr8:142879480-142879575	Exon 2 Cassette; Exon 2 inclusion	rs6471571	142883449	A/G	0.6754	0.044604	0.123492	0.249273	0.107745	0.0654834
chr8:142875154-142875234	Exon 10 Cassette; Exon 10 inclusion	rs11787475	142864807	T/G	0.1819	-0.03289	1	-0.153565	0.0250377	0.0874778
chr8:142875381-142875712	Exon 9 Alt 3'ss; Long exon 9	rs140465798	142885483	ATTGAG/A	0.1957	0.138293	1	0.273379	0.0717142	0.0897867
chr8:142877834-142879032	Exon 4 Cassette; Exon 4 inclusion	rs140465798	142885483	ATTGAG/A	0.1957	-0.0358804	1	-0.239989	0.0573502	0.0888194
chr8:142877222-142879032	Exon 4 Cassette; Exon 4 skipping	rs140465798	142885483	ATTGAG/A	0.1957	0.188779	1	0.266535	0.0649801	0.0922964
chr8:142877835-142879031	Exon 4 Cassette; Intron 3 retention	rs140465798	142885483	ATTGAG/A	0.1957	-0.152574	1	-0.246298	0.0556861	0.0925882
chr8:142879480-142879575	Exon 2 Cassette; Exon 2 inclusion	rs4581033	142869282	A/C	0.8308	0.004873	1	0.108878	0.02008	0.069432
chr8:142879480-142879575	Exon 2 Cassette; Exon 2 inclusion	rs4537287	142869370	C/T	0.8308	0.004873	1	0.108878	0.02008	0.069432
chr8:142879480-142879575	Exon 2 Cassette; Exon 2 inclusion	rs4736346	142870433	C/A	0.5759	0.03456	1	0.195207	0.0658261	0.0671303
chr8:142879480-142879575	Exon 2 Cassette; Exon 2 inclusion	rs10093618	142870798	G/A	0.8308	0.004873	1	0.108878	0.02008	0.069432
chr8:142879480-142879575	Exon 2 Cassette; Exon 2 inclusion	rs4736311	142871284	A/G	0.8308	0.002846	1	0.0996944	0.0160369	0.0712866
chr8:142879480-142879575	Exon 2 Cassette; Exon 2 inclusion	rs4736312	142872521	A/C	0.8308	0.004873	1	0.108878	0.02008	0.069432
chr8:142879480-142879575	Exon 2 Cassette; Exon 2 inclusion	rs1134096	142872807	C/A	0.8308	0.004873	1	0.108878	0.02008	0.069432
chr8:142879480-142879575	Exon 2 Cassette; Exon 2 inclusion	rs1134095	142872874	G/A	0.8308	0.004873	1	0.108878	0.02008	0.069432
chr8:142879480-142879575	Exon 2 Cassette; Exon 2 inclusion	rs7003319	142873331	T/C	0.8308	0.004873	1	0.108878	0.02008	0.069432
chr8:142879480-142879575	Exon 2 Cassette; Exon 2 inclusion	rs5017238	142873353	G/A	0.8308	0.004873	1	0.108878	0.02008	0.069432
chr8:142879480-142879575	Exon 2 Cassette; Exon 2 inclusion	rs5304	142873635	C/T	0.8308	0.004873	1	0.108878	0.02008	0.069432
chr8:142879480-142879575	Exon 2 Cassette; Exon 2 inclusion	rs5303	142873679	A/G	0.8308	0.002846	1	0.0996944	0.0160369	0.0712866
chr8:142879480-142879575	Exon 2 Cassette; Exon 2 inclusion	rs5301	142873857	T/C	0.5759	0.03456	1	0.195207	0.0658261	0.0671303
chr8:142879480-142879575	Exon 2 Cassette; Exon 2 inclusion	rs12543598	142873902	T/G	0.8113	0.001364	1	0.155592	0.0374105	0.0720478
chr8:142879480-142879575	Exon 2 Cassette; Exon 2 inclusion	rs5299	142874055	T/C	0.8308	0.004873	1	0.108878	0.02008	0.069432
chr8:142879480-142879575	Exon 2 Cassette; Exon 2 inclusion	rs4310186	142874831	G/C	0.8308	0.004873	1	0.108878	0.02008	0.069432
chr8:142879480-142879575	Exon 2 Cassette; Exon 2 inclusion	rs6395	142875392	A/C	0.8308	0.002846	1	0.0996944	0.0160369	0.0712866
chr8:142879480-142879575	Exon 2 Cassette; Exon 2 inclusion	rs6392	142875509	T/C	0.8308	0.001364	1	0.155592	0.0374105	0.0720478
chr8:142879480-142879575	Exon 2 Cassette; Exon 2 inclusion	rs6391	142875549	A/G	0.8308	0.001364	1	0.155592	0.0374105	0.0720478
chr8:142879480-142879575	Exon 2 Cassette; Exon 2 inclusion	rs6471570	142875989	A/C	0.8308	0.004873	1	0.108878	0.02008	0.069432
chr8:142879480-142879575	Exon 2 Cassette; Exon 2 inclusion	rs7822986	142876440	G/A	0.8308	0.004672	1	0.109568	0.0198993	0.0701955
chr8:142879480-142879575	Exon 2 Cassette; Exon 2 inclusion	rs10105643	142876470	A/C	0.8308	0.001364	1	0.155592	0.0374105	0.0720478
chr8:142879480-142879575	Exon 2 Cassette; Exon 2 inclusion	rs12674916	142876542	G/A	0.5494	0.006442	1	0.0759035	0.0103575	0.0677299
chr8:142879480-142879575	Exon 2 Cassette; Exon 2 inclusion	rs10956991	142876563	A/C	0.7735	0.004312	1	0.101032	0.0166144	0.0709562
chr8:142879480-142879575	Exon 2 Cassette; Exon 2 inclusion	rs6387	142877011	C/T	0.98	0.009287	1	0.101347	0.0179314	0.0684672
chr8:142879480-142879575	Exon 2 Cassette; Exon 2 inclusion	rs7818826	142877834	T/C	0.7647	0.009287	1	0.101347	0.0179314	0.0684672
chr8:142879480-142879575	Exon 2 Cassette; Exon 2 inclusion	rs7818953	142877873	T/C	0.7033	0.001364	1	0.155592	0.0374105	0.0720478
chr8:142879480-142879575	Exon 2 Cassette; Exon 2 inclusion	rs4609179	142878141	G/A	0.98	0.009287	1	0.101347	0.0179314	0.0684672
chr8:142879480-142879575	Exon 2 Cassette; Exon 2 inclusion	rs6410	142879589	T/C	1	0.005357	1	0.105492	0.0188862	0.0694087
chr8:142879480-142879575	Exon 2 Cassette; Exon 2 inclusion	rs149845727	142881671	C/T	0.98	0.009287	1	0.101347	0.0179314	0.0684672
chr8:142879480-142879575	Exon 2 Cassette; Exon 2 inclusion	rs142570922	142881701	A/C	NA	0.001364	1	0.155592	0.0374105	0.0720478
chr8:142879480-142879575	Exon 2 Cassette; Exon 2 inclusion	rs60775683	142883064	T/C	0.98	0.009287	1	0.101347	0.0179314	0.0684672
chr8:142879480-142879575	Exon 2 Cassette; Exon 2 inclusion	rs4736347	142883625	T/C	0.7198	0.03663	1	0.181726	0.0570651	0.0674346
chr8:142879480-142879575	Exon 2 Cassette; Exon 2 inclusion	rs6471572	142883848	G/C	0.8481	0.002846	1	0.0996944	0.0160369	0.0712866
chr8:142879480-142879575	Exon 2 Cassette; Exon 2 inclusion	rs56817659	142884018	A/ACT	0.98	0.009287	1	0.101347	0.0179314	0.0684672
chr8:142879480-142879575	Exon 2 Cassette; Exon 2 inclusion	rs62525054	142885186	T/C	0.7198	0.03663	1	0.181726	0.0570651	0.0674346
chr8:142879480-142879575	Exon 2 Cassette; Exon 2 inclusion	rs140465798	142885483	ATTGAG/A	0.1957	-0.003403	1	-0.122194	0.022941	0.072797
chr8:142879480-142879575	Exon 2 Cassette; Exon 2 inclusion	rs10096146	142885751	T/G	0.7198	0.03663	1	0.181726	0.0570651	0.0674346
chr8:142879480-142879575	Exon 2 Cassette; Exon 2 inclusion	rs4736349	142886016	C/T	0.7198	0.03663	1	0.181726	0.0570651	0.0674346
chr8:142879480-142879575	Exon 2 Cassette; Exon 2 inclusion	rs10103405	142887215	T/C	0.8481	0.001364	1	0.155592	0.0374105	0.0720478
chr8:142879480-142879575	Exon 2 Cassette; Exon 2 inclusion	rs10094447	142887229	C/T	0.98	0.009829	1	0.107671	0.0200877	0.0686491
chr8:142879480-142879575	Exon 2 Cassette; Exon 2 inclusion	rs4736350	142887616	G/A	0.98	0.009287	1	0.101347	0.0179314	0.0684672
chr8:142879480-142879575	Exon 2 Cassette; Exon 2 inclusion	rs7388251	142887792	T/C	0.8481	0.002846	1	0.0996944	0.0160369	0.0712866
chr8:142879480-142879575	Exon 2 Cassette; Exon 2 inclusion	rs4736351	142887995	A/C	0.7198	0.03663	1	0.181726	0.0570651	0.0674346
chr8:142879480-142879575	Exon 2 Cassette; Exon 2 inclusion	rs12680371	142888396	C/G	0.7198	0.03663	1	0.181726	0.0570651	0.0674346
