# Supplementary material for: CYP11B1 variants influence skeletal maturation via alternative splicing
Source: Commun Biol. 2021 Nov 9;4:1274. doi: 10.1038/s42003-021-02774-y (PMC8578655; doi:10.1038/s42003-021-02774-y)
Supplement: Supplementary file 9 — Supplementary Data 7 [file 42003_2021_2774_MOESM9_ESM.xlsx]

## Sheet: SuppTable7
Splice junction coordinates	Which splice varation	SNP	BP	Alleles	LD_rs6410	dPSI	Adjusted P	B	Rsq	SE
chr8:142875381-142875712	Exon 9 Alt 3'ss; Long exon 9	rs7016594	142868936	G/A	0.8138	-0.238114	4.10478e-16	-0.751446	0.609764	0.0655905
chr8:142875381-142875712	Exon 9 Alt 3'ss; Long exon 9	rs5303	142873679	A/G	0.8308	-0.238114	4.10478e-16	-0.751446	0.609764	0.0655905
chr8:142875381-142875712	Exon 9 Alt 3'ss; Long exon 9	rs6395	142875392	A/C	0.8308	-0.238114	4.10478e-16	-0.751446	0.609764	0.0655905
chr8:142875381-142875712	Exon 9 Alt 3'ss; Long exon 9	rs6471572	142883848	G/C	0.8481	-0.238114	4.10478e-16	-0.751446	0.609764	0.0655905
chr8:142877222-142879032	Exon 4 Cassette; Exon 4 skipping	rs4609179	142878141	G/A	0.98	-0.268262	1.4792e-15	-0.678564	0.597761	0.0607336
chr8:142875381-142875712	Exon 9 Alt 3'ss; Long exon 9	rs4736311	142871284	A/G	0.8308	-0.237934	1.71229e-15	-0.743276	0.596369	0.0667184
chr8:142877222-142879032	Exon 4 Cassette; Exon 4 skipping	rs6410	142879589	T/C	1	-0.263744	1.72246e-15	-0.678033	0.596311	0.0608692
chr8:142875381-142875712	Exon 9 Alt 3'ss; Long exon 9	rs6392	142875509	T/C	0.8308	-0.234431	2.11532e-15	-0.739728	0.594347	0.0666791
chr8:142875381-142875712	Exon 9 Alt 3'ss; Long exon 9	rs6391	142875549	A/G	0.8308	-0.234431	2.11532e-15	-0.739728	0.594347	0.0666791
chr8:142875381-142875712	Exon 9 Alt 3'ss; Long exon 9	rs10105643	142876470	A/C	0.8308	-0.234431	2.11532e-15	-0.739728	0.594347	0.0666791
chr8:142875381-142875712	Exon 9 Alt 3'ss; Long exon 9	rs7818953	142877873	T/C	0.7033	-0.234431	2.11532e-15	-0.739728	0.594347	0.0666791
chr8:142875381-142875712	Exon 9 Alt 3'ss; Long exon 9	rs142570922	142881701	A/C	NA	-0.234431	2.11532e-15	-0.739728	0.594347	0.0666791
chr8:142877222-142879032	Exon 4 Cassette; Exon 4 skipping	rs7818826	142877834	T/C	0.7647	-0.270324	2.5141e-15	-0.68024	0.592689	0.0615279
chr8:142877222-142879032	Exon 4 Cassette; Exon 4 skipping	rs149845727	142881671	C/T	0.98	-0.270324	2.5141e-15	-0.68024	0.592689	0.0615279
chr8:142877222-142879032	Exon 4 Cassette; Exon 4 skipping	rs60775683	142883064	T/C	0.98	-0.270324	2.5141e-15	-0.68024	0.592689	0.0615279
chr8:142877222-142879032	Exon 4 Cassette; Exon 4 skipping	rs56817659	142884018	A/ACT	0.98	-0.270324	2.5141e-15	-0.68024	0.592689	0.0615279
chr8:142877222-142879032	Exon 4 Cassette; Exon 4 skipping	rs10094447	142887229	C/T	0.98	-0.270324	2.5141e-15	-0.68024	0.592689	0.0615279
chr8:142877222-142879032	Exon 4 Cassette; Exon 4 skipping	rs4736350	142887616	G/A	0.98	-0.270324	2.5141e-15	-0.68024	0.592689	0.0615279
chr8:142875381-142875712	Exon 9 Alt 3'ss; Long exon 9	rs12543598	142873902	T/G	0.8113	-0.234161	6.44261e-15	-0.733264	0.583534	0.0675891
chr8:142877222-142879032	Exon 4 Cassette; Exon 4 skipping	rs6387	142877011	C/T	0.98	-0.259637	1.75385e-14	-0.665979	0.573568	0.0626545
chr8:142877835-142879031	Exon 4 Cassette; Intron 3 retention	rs4609179	142878141	G/A	0.98	0.216197	2.33369e-14	0.652762	0.570684	0.0617741
chr8:142875381-142875712	Exon 9 Alt 3'ss; Long exon 9	rs4736309	142866164	A/G	0.7971	-0.23733	2.44566e-14	-0.733258	0.570208	0.0694591
chr8:142877835-142879031	Exon 4 Cassette; Intron 3 retention	rs6410	142879589	T/C	1	0.212129	5.58585e-14	0.647911	0.561747	0.0624406
chr8:142877835-142879031	Exon 4 Cassette; Intron 3 retention	rs7818826	142877834	T/C	0.7647	0.218176	6.27559e-14	0.651303	0.560543	0.0629214
chr8:142877835-142879031	Exon 4 Cassette; Intron 3 retention	rs149845727	142881671	C/T	0.98	0.218176	6.27559e-14	0.651303	0.560543	0.0629214
chr8:142877835-142879031	Exon 4 Cassette; Intron 3 retention	rs60775683	142883064	T/C	0.98	0.218176	6.27559e-14	0.651303	0.560543	0.0629214
chr8:142877835-142879031	Exon 4 Cassette; Intron 3 retention	rs56817659	142884018	A/ACT	0.98	0.218176	6.27559e-14	0.651303	0.560543	0.0629214
chr8:142877835-142879031	Exon 4 Cassette; Intron 3 retention	rs10094447	142887229	C/T	0.98	0.218176	6.27559e-14	0.651303	0.560543	0.0629214
chr8:142877835-142879031	Exon 4 Cassette; Intron 3 retention	rs4736350	142887616	G/A	0.98	0.218176	6.27559e-14	0.651303	0.560543	0.0629214
chr8:142877835-142879031	Exon 4 Cassette; Intron 3 retention	rs6387	142877011	C/T	0.98	0.20982	2.934e-13	0.638705	0.544259	0.0637702
chr8:142877222-142879032	Exon 4 Cassette; Exon 4 skipping	rs12674916	142876542	G/A	0.5494	-0.26604	6.71872e-13	-0.666834	0.535266	0.0677945
chr8:142877222-142879032	Exon 4 Cassette; Exon 4 skipping	rs6471571	142883449	A/G	0.6754	-0.230434	5.84575e-12	-0.656688	0.51096	0.0700967
chr8:142877835-142879031	Exon 4 Cassette; Intron 3 retention	rs12674916	142876542	G/A	0.5494	0.216476	8.313e-12	0.63888	0.506888	0.0687536
chr8:142877222-142879032	Exon 4 Cassette; Exon 4 skipping	rs4736347	142883625	T/C	0.7198	-0.251762	1.09221e-11	-0.617436	0.50371	0.06687
chr8:142877222-142879032	Exon 4 Cassette; Exon 4 skipping	rs62525054	142885186	T/C	0.7198	-0.251762	1.09221e-11	-0.617436	0.50371	0.06687
chr8:142877222-142879032	Exon 4 Cassette; Exon 4 skipping	rs10096146	142885751	T/G	0.7198	-0.251762	1.09221e-11	-0.617436	0.50371	0.06687
chr8:142877222-142879032	Exon 4 Cassette; Exon 4 skipping	rs4736349	142886016	C/T	0.7198	-0.251762	1.09221e-11	-0.617436	0.50371	0.06687
chr8:142877222-142879032	Exon 4 Cassette; Exon 4 skipping	rs4736351	142887995	A/C	0.7198	-0.251762	1.09221e-11	-0.617436	0.50371	0.06687
chr8:142877222-142879032	Exon 4 Cassette; Exon 4 skipping	rs12680371	142888396	C/G	0.7198	-0.251762	1.09221e-11	-0.617436	0.50371	0.06687
chr8:142877222-142879032	Exon 4 Cassette; Exon 4 skipping	rs10097914	142868099	T/A	0.8308	-0.249086	1.61749e-11	-0.650513	0.4991	0.0711047
chr8:142877222-142879032	Exon 4 Cassette; Exon 4 skipping	rs7016088	142868610	G/A	0.8138	-0.249086	1.61749e-11	-0.650513	0.4991	0.0711047
chr8:142877222-142879032	Exon 4 Cassette; Exon 4 skipping	rs7005638	142868798	T/C	0.8138	-0.249086	1.61749e-11	-0.650513	0.4991	0.0711047
chr8:142877222-142879032	Exon 4 Cassette; Exon 4 skipping	rs4548164	142869085	G/A	0.8138	-0.249086	1.61749e-11	-0.650513	0.4991	0.0711047
chr8:142877222-142879032	Exon 4 Cassette; Exon 4 skipping	rs4581033	142869282	A/C	0.8308	-0.249086	1.61749e-11	-0.650513	0.4991	0.0711047
chr8:142877222-142879032	Exon 4 Cassette; Exon 4 skipping	rs4537287	142869370	C/T	0.8308	-0.251016	1.83778e-11	-0.648924	0.497592	0.0711453
chr8:142877222-142879032	Exon 4 Cassette; Exon 4 skipping	rs10093618	142870798	G/A	0.8308	-0.251016	1.83778e-11	-0.648924	0.497592	0.0711453
chr8:142877222-142879032	Exon 4 Cassette; Exon 4 skipping	rs4736312	142872521	A/C	0.8308	-0.251016	1.83778e-11	-0.648924	0.497592	0.0711453
chr8:142877222-142879032	Exon 4 Cassette; Exon 4 skipping	rs1134096	142872807	C/A	0.8308	-0.251016	1.83778e-11	-0.648924	0.497592	0.0711453
chr8:142877222-142879032	Exon 4 Cassette; Exon 4 skipping	rs1134095	142872874	G/A	0.8308	-0.251016	1.83778e-11	-0.648924	0.497592	0.0711453
chr8:142877222-142879032	Exon 4 Cassette; Exon 4 skipping	rs7003319	142873331	T/C	0.8308	-0.251016	1.83778e-11	-0.648924	0.497592	0.0711453
chr8:142877222-142879032	Exon 4 Cassette; Exon 4 skipping	rs5017238	142873353	G/A	0.8308	-0.251016	1.83778e-11	-0.648924	0.497592	0.0711453
chr8:142877222-142879032	Exon 4 Cassette; Exon 4 skipping	rs5304	142873635	C/T	0.8308	-0.251016	1.83778e-11	-0.648924	0.497592	0.0711453
chr8:142877222-142879032	Exon 4 Cassette; Exon 4 skipping	rs5299	142874055	T/C	0.8308	-0.251016	1.83778e-11	-0.648924	0.497592	0.0711453
chr8:142877222-142879032	Exon 4 Cassette; Exon 4 skipping	rs4310186	142874831	G/C	0.8308	-0.251016	1.83778e-11	-0.648924	0.497592	0.0711453
chr8:142877222-142879032	Exon 4 Cassette; Exon 4 skipping	rs6471570	142875989	A/C	0.8308	-0.251016	1.83778e-11	-0.648924	0.497592	0.0711453
chr8:142877222-142879032	Exon 4 Cassette; Exon 4 skipping	rs7822986	142876440	G/A	0.8308	-0.251016	1.83778e-11	-0.648924	0.497592	0.0711453
chr8:142877222-142879032	Exon 4 Cassette; Exon 4 skipping	rs10956991	142876563	A/C	0.7735	-0.251016	1.83778e-11	-0.648924	0.497592	0.0711453
chr8:142877222-142879032	Exon 4 Cassette; Exon 4 skipping	rs62525051	142882493	T/C	0.6754	-0.245142	4.73996e-11	-0.619461	0.486264	0.0694717
chr8:142877222-142879032	Exon 4 Cassette; Exon 4 skipping	rs12678054	142884284	C/T	0.6754	-0.245142	4.73996e-11	-0.619461	0.486264	0.0694717
chr8:142875381-142875712	Exon 9 Alt 3'ss; Long exon 9	rs10097914	142868099	T/A	0.8308	-0.217507	5.74076e-11	-0.674616	0.483943	0.0760096
chr8:142875381-142875712	Exon 9 Alt 3'ss; Long exon 9	rs7016088	142868610	G/A	0.8138	-0.217507	5.74076e-11	-0.674616	0.483943	0.0760096
chr8:142875381-142875712	Exon 9 Alt 3'ss; Long exon 9	rs7005638	142868798	T/C	0.8138	-0.217507	5.74076e-11	-0.674616	0.483943	0.0760096
chr8:142875381-142875712	Exon 9 Alt 3'ss; Long exon 9	rs4548164	142869085	G/A	0.8138	-0.217507	5.74076e-11	-0.674616	0.483943	0.0760096
chr8:142875381-142875712	Exon 9 Alt 3'ss; Long exon 9	rs4581033	142869282	A/C	0.8308	-0.217507	5.74076e-11	-0.674616	0.483943	0.0760096
chr8:142875381-142875712	Exon 9 Alt 3'ss; Long exon 9	rs10690160	142866580	C/CTG	0.8138	-0.217307	1.36021e-10	-0.666582	0.473367	0.076713
chr8:142875381-142875712	Exon 9 Alt 3'ss; Long exon 9	rs4537287	142869370	C/T	0.8308	-0.217307	1.36021e-10	-0.666582	0.473367	0.076713
chr8:142875381-142875712	Exon 9 Alt 3'ss; Long exon 9	rs10093618	142870798	G/A	0.8308	-0.217307	1.36021e-10	-0.666582	0.473367	0.076713
chr8:142875381-142875712	Exon 9 Alt 3'ss; Long exon 9	rs4736312	142872521	A/C	0.8308	-0.217307	1.36021e-10	-0.666582	0.473367	0.076713
chr8:142875381-142875712	Exon 9 Alt 3'ss; Long exon 9	rs1134096	142872807	C/A	0.8308	-0.217307	1.36021e-10	-0.666582	0.473367	0.076713
chr8:142875381-142875712	Exon 9 Alt 3'ss; Long exon 9	rs1134095	142872874	G/A	0.8308	-0.217307	1.36021e-10	-0.666582	0.473367	0.076713
chr8:142875381-142875712	Exon 9 Alt 3'ss; Long exon 9	rs7003319	142873331	T/C	0.8308	-0.217307	1.36021e-10	-0.666582	0.473367	0.076713
chr8:142875381-142875712	Exon 9 Alt 3'ss; Long exon 9	rs5017238	142873353	G/A	0.8308	-0.217307	1.36021e-10	-0.666582	0.473367	0.076713
chr8:142875381-142875712	Exon 9 Alt 3'ss; Long exon 9	rs5304	142873635	C/T	0.8308	-0.217307	1.36021e-10	-0.666582	0.473367	0.076713
chr8:142875381-142875712	Exon 9 Alt 3'ss; Long exon 9	rs5299	142874055	T/C	0.8308	-0.217307	1.36021e-10	-0.666582	0.473367	0.076713
chr8:142875381-142875712	Exon 9 Alt 3'ss; Long exon 9	rs4310186	142874831	G/C	0.8308	-0.217307	1.36021e-10	-0.666582	0.473367	0.076713
chr8:142875381-142875712	Exon 9 Alt 3'ss; Long exon 9	rs6471570	142875989	A/C	0.8308	-0.217307	1.36021e-10	-0.666582	0.473367	0.076713
chr8:142875381-142875712	Exon 9 Alt 3'ss; Long exon 9	rs7822986	142876440	G/A	0.8308	-0.217307	1.36021e-10	-0.666582	0.473367	0.076713
chr8:142875381-142875712	Exon 9 Alt 3'ss; Long exon 9	rs10956991	142876563	A/C	0.7735	-0.217307	1.36021e-10	-0.666582	0.473367	0.076713
chr8:142877222-142879032	Exon 4 Cassette; Exon 4 skipping	rs5283	142879181	G/A	0.69	-0.239735	2.26301e-10	-0.624304	0.467026	0.0727677
chr8:142877222-142879032	Exon 4 Cassette; Exon 4 skipping	rs12375322	142882155	A/C	NA	-0.239735	2.26301e-10	-0.624304	0.467026	0.0727677
chr8:142877222-142879032	Exon 4 Cassette; Exon 4 skipping	rs10104061	142885746	G/T	0.6754	-0.239735	2.26301e-10	-0.624304	0.467026	0.0727677
chr8:142877222-142879032	Exon 4 Cassette; Exon 4 skipping	rs10956995	142888115	C/T	0.6754	-0.239735	2.26301e-10	-0.624304	0.467026	0.0727677
chr8:142877835-142879031	Exon 4 Cassette; Intron 3 retention	rs10097914	142868099	T/A	0.8308	0.200029	4.75845e-10	0.613272	0.457636	0.0728448
chr8:142877835-142879031	Exon 4 Cassette; Intron 3 retention	rs7016088	142868610	G/A	0.8138	0.200029	4.75845e-10	0.613272	0.457636	0.0728448
chr8:142877835-142879031	Exon 4 Cassette; Intron 3 retention	rs7005638	142868798	T/C	0.8138	0.200029	4.75845e-10	0.613272	0.457636	0.0728448
chr8:142877835-142879031	Exon 4 Cassette; Intron 3 retention	rs4548164	142869085	G/A	0.8138	0.200029	4.75845e-10	0.613272	0.457636	0.0728448
chr8:142877835-142879031	Exon 4 Cassette; Intron 3 retention	rs4581033	142869282	A/C	0.8308	0.200029	4.75845e-10	0.613272	0.457636	0.0728448
chr8:142877835-142879031	Exon 4 Cassette; Intron 3 retention	rs4537287	142869370	C/T	0.8308	0.2017	5.1365e-10	0.612047	0.456661	0.0728423
chr8:142877835-142879031	Exon 4 Cassette; Intron 3 retention	rs10093618	142870798	G/A	0.8308	0.2017	5.1365e-10	0.612047	0.456661	0.0728423
chr8:142877835-142879031	Exon 4 Cassette; Intron 3 retention	rs4736312	142872521	A/C	0.8308	0.2017	5.1365e-10	0.612047	0.456661	0.0728423
chr8:142877835-142879031	Exon 4 Cassette; Intron 3 retention	rs1134096	142872807	C/A	0.8308	0.2017	5.1365e-10	0.612047	0.456661	0.0728423
chr8:142877835-142879031	Exon 4 Cassette; Intron 3 retention	rs1134095	142872874	G/A	0.8308	0.2017	5.1365e-10	0.612047	0.456661	0.0728423
chr8:142877835-142879031	Exon 4 Cassette; Intron 3 retention	rs7003319	142873331	T/C	0.8308	0.2017	5.1365e-10	0.612047	0.456661	0.0728423
chr8:142877835-142879031	Exon 4 Cassette; Intron 3 retention	rs5017238	142873353	G/A	0.8308	0.2017	5.1365e-10	0.612047	0.456661	0.0728423
chr8:142877835-142879031	Exon 4 Cassette; Intron 3 retention	rs5304	142873635	C/T	0.8308	0.2017	5.1365e-10	0.612047	0.456661	0.0728423
chr8:142877835-142879031	Exon 4 Cassette; Intron 3 retention	rs5299	142874055	T/C	0.8308	0.2017	5.1365e-10	0.612047	0.456661	0.0728423
chr8:142877835-142879031	Exon 4 Cassette; Intron 3 retention	rs4310186	142874831	G/C	0.8308	0.2017	5.1365e-10	0.612047	0.456661	0.0728423
chr8:142877835-142879031	Exon 4 Cassette; Intron 3 retention	rs6471570	142875989	A/C	0.8308	0.2017	5.1365e-10	0.612047	0.456661	0.0728423
chr8:142877835-142879031	Exon 4 Cassette; Intron 3 retention	rs7822986	142876440	G/A	0.8308	0.2017	5.1365e-10	0.612047	0.456661	0.0728423
chr8:142877835-142879031	Exon 4 Cassette; Intron 3 retention	rs10956991	142876563	A/C	0.7735	0.2017	5.1365e-10	0.612047	0.456661	0.0728423
chr8:142877835-142879031	Exon 4 Cassette; Intron 3 retention	rs6471571	142883449	A/G	0.6754	0.180431	6.99417e-10	0.608561	0.452707	0.0730072
chr8:142877222-142879032	Exon 4 Cassette; Exon 4 skipping	rs4736311	142871284	A/G	0.8308	-0.240123	8.21297e-10	-0.613493	0.450638	0.073907
chr8:142877222-142879032	Exon 4 Cassette; Exon 4 skipping	rs7016594	142868936	G/A	0.8138	-0.238439	9.09649e-10	-0.612487	0.449318	0.0739828
chr8:142877222-142879032	Exon 4 Cassette; Exon 4 skipping	rs5303	142873679	A/G	0.8308	-0.238439	9.09649e-10	-0.612487	0.449318	0.0739828
chr8:142877222-142879032	Exon 4 Cassette; Exon 4 skipping	rs6395	142875392	A/C	0.8308	-0.238439	9.09649e-10	-0.612487	0.449318	0.0739828
chr8:142877222-142879032	Exon 4 Cassette; Exon 4 skipping	rs6471572	142883848	G/C	0.8481	-0.238439	9.09649e-10	-0.612487	0.449318	0.0739828
chr8:142877222-142879032	Exon 4 Cassette; Exon 4 skipping	rs7388251	142887792	T/C	0.8481	-0.238439	9.09649e-10	-0.612487	0.449318	0.0739828
chr8:142877222-142879032	Exon 4 Cassette; Exon 4 skipping	rs12543598	142873902	T/G	0.8113	-0.235145	9.16633e-10	-0.610885	0.449219	0.073804
chr8:142877222-142879032	Exon 4 Cassette; Exon 4 skipping	rs6392	142875509	T/C	0.8308	-0.233627	1.01241e-09	-0.609763	0.447933	0.0738604
chr8:142877222-142879032	Exon 4 Cassette; Exon 4 skipping	rs6391	142875549	A/G	0.8308	-0.233627	1.01241e-09	-0.609763	0.447933	0.0738604
chr8:142877222-142879032	Exon 4 Cassette; Exon 4 skipping	rs10105643	142876470	A/C	0.8308	-0.233627	1.01241e-09	-0.609763	0.447933	0.0738604
chr8:142877222-142879032	Exon 4 Cassette; Exon 4 skipping	rs7818953	142877873	T/C	0.7033	-0.233627	1.01241e-09	-0.609763	0.447933	0.0738604
chr8:142877222-142879032	Exon 4 Cassette; Exon 4 skipping	rs142570922	142881701	A/C	NA	-0.233627	1.01241e-09	-0.609763	0.447933	0.0738604
chr8:142877222-142879032	Exon 4 Cassette; Exon 4 skipping	rs10103405	142887215	T/C	0.8481	-0.233627	1.01241e-09	-0.609763	0.447933	0.0738604
chr8:142877835-142879031	Exon 4 Cassette; Intron 3 retention	rs4736347	142883625	T/C	0.7198	0.19949	1.17241e-09	0.572023	0.446028	0.0695565
chr8:142877835-142879031	Exon 4 Cassette; Intron 3 retention	rs62525054	142885186	T/C	0.7198	0.19949	1.17241e-09	0.572023	0.446028	0.0695565
chr8:142877835-142879031	Exon 4 Cassette; Intron 3 retention	rs10096146	142885751	T/G	0.7198	0.19949	1.17241e-09	0.572023	0.446028	0.0695565
chr8:142877835-142879031	Exon 4 Cassette; Intron 3 retention	rs4736349	142886016	C/T	0.7198	0.19949	1.17241e-09	0.572023	0.446028	0.0695565
chr8:142877835-142879031	Exon 4 Cassette; Intron 3 retention	rs4736351	142887995	A/C	0.7198	0.19949	1.17241e-09	0.572023	0.446028	0.0695565
chr8:142877835-142879031	Exon 4 Cassette; Intron 3 retention	rs12680371	142888396	C/G	0.7198	0.19949	1.17241e-09	0.572023	0.446028	0.0695565
chr8:142875381-142875712	Exon 9 Alt 3'ss; Long exon 9	rs12674916	142876542	G/A	0.5494	-0.207675	1.54382e-09	-0.638491	0.442436	0.0782055
chr8:142877222-142879032	Exon 4 Cassette; Exon 4 skipping	rs10098023	142868188	T/C	0.8138	-0.248817	4.41522e-09	-0.61165	0.428517	0.0770691
chr8:142877835-142879031	Exon 4 Cassette; Intron 3 retention	rs62525051	142882493	T/C	0.6754	0.190983	4.53286e-09	0.572287	0.428165	0.0721612
chr8:142877835-142879031	Exon 4 Cassette; Intron 3 retention	rs12678054	142884284	C/T	0.6754	0.190983	4.53286e-09	0.572287	0.428165	0.0721612
chr8:142875381-142875712	Exon 9 Alt 3'ss; Long exon 9	rs4609179	142878141	G/A	0.98	-0.199504	1.01276e-08	-0.59709	0.417284	0.0769862
chr8:142877835-142879031	Exon 4 Cassette; Intron 3 retention	rs5283	142879181	G/A	0.69	0.187817	1.37415e-08	0.578075	0.413101	0.0751793
chr8:142877835-142879031	Exon 4 Cassette; Intron 3 retention	rs12375322	142882155	A/C	NA	0.187817	1.37415e-08	0.578075	0.413101	0.0751793
chr8:142877835-142879031	Exon 4 Cassette; Intron 3 retention	rs10104061	142885746	G/T	0.6754	0.187817	1.37415e-08	0.578075	0.413101	0.0751793
chr8:142877835-142879031	Exon 4 Cassette; Intron 3 retention	rs10956995	142888115	C/T	0.6754	0.187817	1.37415e-08	0.578075	0.413101	0.0751793
chr8:142877835-142879031	Exon 4 Cassette; Intron 3 retention	rs4736311	142871284	A/G	0.8308	0.192191	1.54963e-08	0.577142	0.411445	0.0753147
chr8:142877835-142879031	Exon 4 Cassette; Intron 3 retention	rs7016594	142868936	G/A	0.8138	0.190725	1.76019e-08	0.575806	0.409686	0.075414
chr8:142877835-142879031	Exon 4 Cassette; Intron 3 retention	rs5303	142873679	A/G	0.8308	0.190725	1.76019e-08	0.575806	0.409686	0.075414
chr8:142877835-142879031	Exon 4 Cassette; Intron 3 retention	rs6395	142875392	A/C	0.8308	0.190725	1.76019e-08	0.575806	0.409686	0.075414
chr8:142877835-142879031	Exon 4 Cassette; Intron 3 retention	rs6471572	142883848	G/C	0.8481	0.190725	1.76019e-08	0.575806	0.409686	0.075414
chr8:142877835-142879031	Exon 4 Cassette; Intron 3 retention	rs7388251	142887792	T/C	0.8481	0.190725	1.76019e-08	0.575806	0.409686	0.075414
chr8:142877835-142879031	Exon 4 Cassette; Intron 3 retention	rs12543598	142873902	T/G	0.8113	0.18756	1.7626e-08	0.574349	0.409668	0.0752262
chr8:142877835-142879031	Exon 4 Cassette; Intron 3 retention	rs6392	142875509	T/C	0.8308	0.186247	1.99559e-08	0.572912	0.407948	0.0753053
chr8:142877835-142879031	Exon 4 Cassette; Intron 3 retention	rs6391	142875549	A/G	0.8308	0.186247	1.99559e-08	0.572912	0.407948	0.0753053
chr8:142877835-142879031	Exon 4 Cassette; Intron 3 retention	rs10105643	142876470	A/C	0.8308	0.186247	1.99559e-08	0.572912	0.407948	0.0753053
chr8:142877835-142879031	Exon 4 Cassette; Intron 3 retention	rs7818953	142877873	T/C	0.7033	0.186247	1.99559e-08	0.572912	0.407948	0.0753053
chr8:142877835-142879031	Exon 4 Cassette; Intron 3 retention	rs142570922	142881701	A/C	NA	0.186247	1.99559e-08	0.572912	0.407948	0.0753053
chr8:142877835-142879031	Exon 4 Cassette; Intron 3 retention	rs10103405	142887215	T/C	0.8481	0.186247	1.99559e-08	0.572912	0.407948	0.0753053
chr8:142875381-142875712	Exon 9 Alt 3'ss; Long exon 9	rs7818826	142877834	T/C	0.7647	-0.203259	2.19147e-08	-0.59341	0.406649	0.07821
chr8:142875381-142875712	Exon 9 Alt 3'ss; Long exon 9	rs149845727	142881671	C/T	0.98	-0.203259	2.19147e-08	-0.59341	0.406649	0.07821
chr8:142875381-142875712	Exon 9 Alt 3'ss; Long exon 9	rs60775683	142883064	T/C	0.98	-0.203259	2.19147e-08	-0.59341	0.406649	0.07821
chr8:142875381-142875712	Exon 9 Alt 3'ss; Long exon 9	rs56817659	142884018	A/ACT	0.98	-0.203259	2.19147e-08	-0.59341	0.406649	0.07821
chr8:142877835-142879031	Exon 4 Cassette; Intron 3 retention	rs10098023	142868188	T/C	0.8138	0.200602	2.57983e-08	0.584981	0.404376	0.0774632
chr8:142877222-142879032	Exon 4 Cassette; Exon 4 skipping	rs7833415	142878751	G/C	0.69	-0.213097	5.51121e-08	-0.567662	0.393696	0.0768625
chr8:142875381-142875712	Exon 9 Alt 3'ss; Long exon 9	rs6410	142879589	T/C	1	-0.198809	5.60272e-08	-0.580047	0.393463	0.0785779
chr8:142877835-142879031	Exon 4 Cassette; Intron 3 retention	rs7833415	142878751	G/C	0.69	0.165688	3.38457e-07	0.539904	0.367412	0.0772966
chr8:142875381-142875712	Exon 9 Alt 3'ss; Long exon 9	rs6387	142877011	C/T	0.98	-0.190872	4.34352e-07	-0.558529	0.363715	0.0806029
chr8:142875381-142875712	Exon 9 Alt 3'ss; Long exon 9	rs10098023	142868188	T/C	0.8138	-0.217385	8.64474e-07	-0.585	0.353411	0.0863356
chr8:142877222-142879032	Exon 4 Cassette; Exon 4 skipping	rs4736346	142870433	C/A	0.5759	-0.240978	9.17897e-07	-0.545901	0.352506	0.0807252
chr8:142877222-142879032	Exon 4 Cassette; Exon 4 skipping	rs5301	142873857	T/C	0.5759	-0.240978	9.17897e-07	-0.545901	0.352506	0.0807252
chr8:142875381-142875712	Exon 9 Alt 3'ss; Long exon 9	rs4736346	142870433	C/A	0.5759	-0.183864	1.5737e-06	-0.568205	0.344313	0.0855532
chr8:142875381-142875712	Exon 9 Alt 3'ss; Long exon 9	rs5301	142873857	T/C	0.5759	-0.183864	1.5737e-06	-0.568205	0.344313	0.0855532
chr8:142875381-142875712	Exon 9 Alt 3'ss; Long exon 9	rs4736347	142883625	T/C	0.7198	-0.165305	1.67559e-06	-0.536872	0.343354	0.0810075
chr8:142875381-142875712	Exon 9 Alt 3'ss; Long exon 9	rs62525054	142885186	T/C	0.7198	-0.165305	1.67559e-06	-0.536872	0.343354	0.0810075
chr8:142877835-142879031	Exon 4 Cassette; Intron 3 retention	rs4736346	142870433	C/A	0.5759	0.191671	6.20259e-06	0.514497	0.323031	0.0812655
chr8:142877835-142879031	Exon 4 Cassette; Intron 3 retention	rs5301	142873857	T/C	0.5759	0.191671	6.20259e-06	0.514497	0.323031	0.0812655
chr8:142875381-142875712	Exon 9 Alt 3'ss; Long exon 9	rs6471571	142883449	A/G	0.6754	-0.147063	6.66509e-06	-0.548934	0.321896	0.0869301
chr8:142875381-142875712	Exon 9 Alt 3'ss; Long exon 9	rs5283	142879181	G/A	0.69	-0.149275	4.06005e-05	-0.520632	0.29283	0.0882764
chr8:142875381-142875712	Exon 9 Alt 3'ss; Long exon 9	rs12375322	142882155	A/C	NA	-0.149275	4.06005e-05	-0.520632	0.29283	0.0882764
chr8:142875381-142875712	Exon 9 Alt 3'ss; Long exon 9	rs62525051	142882493	T/C	0.6754	-0.155577	9.62497e-05	-0.493768	0.278545	0.0867041
chr8:142875381-142875712	Exon 9 Alt 3'ss; Long exon 9	rs12678054	142884284	C/T	0.6754	-0.155577	9.62497e-05	-0.493768	0.278545	0.0867041
chr8:142875381-142875712	Exon 9 Alt 3'ss; Long exon 9	rs7833415	142878751	G/C	0.69	-0.135569	0.031582	-0.399675	0.175954	0.0943718
