# Supplementary material for: CYP11B1 variants influence skeletal maturation via alternative splicing
Source: Commun Biol. 2021 Nov 9;4:1274. doi: 10.1038/s42003-021-02774-y (PMC8578655; doi:10.1038/s42003-021-02774-y)
Supplement: Supplementary file 10 — Supplementary Data 8 [file 42003_2021_2774_MOESM10_ESM.xlsx]

## Sheet: SuppData8
Primer Description	Forward Primer	Reverse Primer	Product Size(s) (nt)
Exon 4 inclusion/skipping	TACGACTTGGGAGGAGCAGGCATGG	GATTCAGCCGCAATCGGTTGAAGCG	274/196
Intron 3 retention with exon 4 to exon 5	CAACAGCTCACAACAGCCAGCTGG	GATTCAGCCGCAATCGGTTGAAGCG	170
