# Supplementary material for: CYP11B1 variants influence skeletal maturation via alternative splicing
Source: Commun Biol. 2021 Nov 9;4:1274. doi: 10.1038/s42003-021-02774-y (PMC8578655; doi:10.1038/s42003-021-02774-y)
Supplement: Supplementary file 11 — Supplementary Data 9 [file 42003_2021_2774_MOESM11_ESM.xlsx]

## Sheet: Sheet1
Adrenal PIR	genotype
0.0835059	T/T
0.077082	T/T
0.0880422	T/T
0.0328998	T/T
0.0989837	T/T
0.0584692	T/T
0.0673793	T/T
0.0732378	T/T
0.0911201	T/T
0.114791	T/T
0.0569522	T/T
0.135775	T/T
0.0420507	T/T
0.0447672	T/T
0.100949	T/T
0.0820976	T/T
0.130341	T/T
0.120134	T/T
0.0822512	T/T
0.0756183	T/T
0.280185	T/T
0.0323781	T/T
0.0743876	T/T
0.0605157	T/T
0.0756933	T/T
0.0722818	T/T
0.0848597	T/T
0.0787998	T/T
0.121456	T/T
0.0824328	T/T
0.143862	T/T
0.0425336	T/T
0.0987461	T/T
0.0777803	T/T
0.0327008	T/T
0.0460716	T/T
0.0899451	T/T
0.0787464	T/T
0.0345459	T/T
0.249079	T/C
0.149513	T/C
0.250892	T/C
0.187652	T/C
0.179177	T/C
0.23491	T/C
0.257704	T/C
0.284728	T/C
0.324122	T/C
0.113808	T/C
0.20287	T/C
0.256766	T/C
0.202269	T/C
0.180118	T/C
0.199394	T/C
0.18842	T/C
0.254429	T/C
0.239196	T/C
0.155014	T/C
0.187052	T/C
0.223478	T/C
0.175351	T/C
0.207803	T/C
0.15593	T/C
0.234984	T/C
0.203312	T/C
0.188695	T/C
0.204859	T/C
0.15111	T/C
0.198134	T/C
0.184592	T/C
0.211306	T/C
0.270483	T/C
0.251484	T/C
0.188526	T/C
0.200197	T/C
0.18772	T/C
0.272623	T/C
0.332596	T/C
0.213676	T/C
0.187748	T/C
0.118007	T/C
0.248889	T/C
0.164815	T/C
0.185489	T/C
0.185986	T/C
0.243602	T/C
0.186367	T/C
0.0824269	T/C
0.280155	T/C
0.183678	T/C
0.110182	T/C
0.208898	T/C
0.100854	T/C
0.131616	T/C
0.241971	T/C
0.161576	T/C
0.184502	T/C
0.132215	T/C
0.117446	T/C
0.150597	T/C
0.218602	T/C
0.0666779	T/C
0.229492	T/C
0.243191	T/C
0.190515	T/C
0.138023	T/C
0.242849	T/C
0.174892	T/C
0.102682	T/C
0.202614	T/C
0.171701	T/C
0.104193	T/C
0.250283	T/C
0.153507	T/C
0.217747	T/C
0.175357	T/C
0.167745	T/C
0.23329	T/C
0.084001	T/C
0.229562	T/C
0.174319	T/C
0.228214	T/C
0.162587	T/C
0.179395	T/C
0.236489	T/C
0.192902	T/C
0.218593	T/C
0.209209	T/C
0.334948	T/C
0.19939	T/C
0.0652631	T/C
0.191556	T/C
0.105303	T/C
0.292288	T/C
0.238948	T/C
0.162817	T/C
0.169353	T/C
0.173391	T/C
0.161207	T/C
0.144119	T/C
0.358986	C/C
0.272117	C/C
0.291408	C/C
0.224387	C/C
0.279261	C/C
0.365804	C/C
0.378265	C/C
0.247194	C/C
0.191153	C/C
0.288563	C/C
0.37686	C/C
0.331102	C/C
0.289746	C/C
0.378874	C/C
0.333072	C/C
0.298321	C/C
0.23341	C/C
0.205096	C/C
0.238328	C/C
0.298976	C/C
0.41547	C/C
0.280841	C/C
0.315824	C/C
0.317309	C/C
0.389364	C/C
0.284857	C/C
0.215768	C/C
0.401935	C/C
0.247421	C/C
0.322548	C/C
0.205717	C/C
0.460081	C/C
0.364642	C/C
0.399672	C/C
0.365308	C/C
0.379262	C/C
0.278764	C/C
0.30557	C/C
0.225672	C/C
0.28857	C/C
0.327126	C/C
0.322583	C/C
0.284	C/C
0.335438	C/C
0.316221	C/C
0.315735	C/C
0.295552	C/C
0.377857	C/C
0.285184	C/C
0.315598	C/C
0.297019	C/C
0.309504	C/C
0.235262	C/C
0.238318	C/C
0.350919	C/C
0.26066	C/C
0.225813	C/C
0.0951601	C/C
0.275158	C/C
0.14225	C/C
0.310624	C/C
0.295742	C/C
0.312116	C/C
0.293038	C/C
0.10567	C/C
0.227127	C/C
0.315601	C/C
0.256278	C/C
