# Supplementary material for: CYP11B1 variants influence skeletal maturation via alternative splicing
Source: Commun Biol. 2021 Nov 9;4:1274. doi: 10.1038/s42003-021-02774-y (PMC8578655; doi:10.1038/s42003-021-02774-y)
Supplement: Supplementary file 12 — Supplementary Data 10 [file 42003_2021_2774_MOESM12_ESM.xlsx]

## Sheet: SuppData8b
RT-PCR PIR	Cohort	Genotype
0.0647658	EMC	T/T
0.25861	EMC	T/C
0.323097	EMC	T/C
0.294431	EMC	T/C
0.353473	EMC	C/C
0.394214	EMC	C/C
0	NIH	T/T
0.0187897	NIH	T/T
0	NIH	T/T
0.198099	NIH	T/C
0.163556	NIH	T/C
0.0986276	NIH	T/C
0.274132	NIH	C/C
0.234625	NIH	C/C
0.334388	NIH	C/C
